# Supplementary material for: The gac system integrates physical and chemical cues to promote plant root attachment
Source: Appl Environ Microbiol. 2026 Jun 26;92(7):e00778-26. doi: 10.1128/aem.00778-26 (PMC13390462; doi:10.1128/aem.00778-26)
Supplement: Table S1 — Tn-Seq fitness scores. [file aem.00778-26-s0002.xlsx]

## Sheet: Table S1
Table S1. Fitness scores of mutants identified in the root attachment Tn-Seq experiment across successive enrichment passages.
Gene Accession	Annotation	Passage 1	Passage 2	Passage 3	Passage 4	Passage 5
PFL_4451	response regulator	1.99153	4.39547	5.15444	5.35416	6.59884
PFL_3563	UvrY/SirA/GacA family response regulator transcription factor	1.64013	4.11163	4.83986	5.17955	6.3602
PFL_2828	LysR family transcriptional regulator	1.10948	2.00802	1.98627	2.23649	2.97721
PFL_4532	diguanylate cyclase	0.587159	1.37652	1.79724	1.98749	2.25698
PFL_0502	DeoR/GlpR family DNA-binding transcription regulator	0.673255	1.52594	1.71948	1.87806	2.24331
PFL_4192	transporter substrate-binding domain-containing protein	0.971556	1.70289	1.94073	2.03208	2.22011
PFL_1514	Allophanate hydrolase subunit 1	0.596993	1.24695	1.62962	1.62448	2.0871
	tRNA-Arg	0.741202	1.36756	1.74226	1.9038	2.06857
PFL_1515	biotin-dependent carboxyltransferase family protein	0.401892	1.16924	1.43189	1.57516	1.94875
PFL_1513	5-oxoprolinase subunit PxpA	0.462097	1.27729	1.40312	1.61877	1.90718
PFL_1588	AraC family transcriptional regulator	0.58856	1.22645	1.54402	1.63648	1.80914
PFL_0836	ATP-dependent zinc metalloprotease FtsH	0.172351	0.744834	1.03028	1.3007	1.78481
PFL_6157	sodium-extruding oxaloacetate decarboxylase subunit alpha	0.349495	1.06333	1.21909	1.45378	1.76109
PFL_5779	EAL domain-containing protein	0.55352	1.14926	1.23686	1.52878	1.75765
PFL_1740	TonB-dependent receptor	0.417068	1.15482	1.40319	1.51606	1.69638
PFL_2143	helix-turn-helix transcriptional regulator	0.3759	0.80657	1.0544	0.88377	1.62192
PFL_5687	phenylacyl-CoA dehydrogenase	0.408691	1.23703	1.4423	1.44018	1.62093
PFL_2692	hypothetical protein	0.879359	1.23368	1.03423	1.13601	1.53096
PFL_3251	response regulator	0.626754	1.00565	1.13476	1.23908	1.52885
PFL_0555	flagellar motor stator protein MotA	0.456818	0.950851	1.15578	1.21332	1.49023
PFL_0136	HlyD family type I secretion periplasmic adaptor subunit	0.525035	0.879853	1.02472	1.35983	1.43139
PFL_1910	Crp/Fnr family transcriptional regulator FnrA	0.325814	1.1275	1.05939	1.11717	1.40866
PFL_1644	fused response regulator/phosphatase	0.618207	0.970199	1.06078	1.30359	1.40179
PFL_0133	retention module-containing protein	0.529856	0.85153	1.03197	1.31115	1.36556
PFL_6158	acetyl-CoA carboxylase biotin carboxylase subunit	0.437089	0.951661	0.978413	1.1227	1.3615
PFL_0135	type I secretion system permease/ATPase	0.521457	0.801536	1.00782	1.30852	1.36
PFL_1585	UDP-2,3-diacylglucosamine diphosphatase	0.485409	1.14406	1.30538	1.23573	1.32959
PFL_0134	TolC family outer membrane protein	0.512611	0.834368	1.00344	1.31316	1.26759
PFL_5899	phosphoenolpyruvate--protein phosphotransferase	0.642188	1.08321	1.14319	1.06242	1.26708
PFL_2247	MurR/RpiR family transcriptional regulator	0.384616	0.866862	0.976099	1.00059	1.16627
PFL_1429	alpha/beta hydrolase	0.372484	0.834884	0.960144	0.943485	1.14748
PFL_5426	7TM diverse intracellular signaling domain-containing protein	0.25182	0.661901	0.868989	1.02145	1.13868
#N/A	tRNA-Val	0.718094	0.692102	1.23806	0.78526	1.09907
PFL_4242	ATP-binding protein	0.320073	0.790157	0.930679	1.09785	1.09806
PFL_0911	HPr family phosphocarrier protein	0.537591	1.05721	0.696709	1.10368	1.03906
PFL_1372	FecR domain-containing protein	0.302234	0.77668	0.799453	0.941636	1.02227
#N/A	hypothetical protein	0.0701671	0.481196	0.924726	0.92144	1.02108
PFL_4498	Arc family DNA-binding protein	0.394878	0.712466	0.97504	1.05426	0.996419
PFL_0940	peptidylprolyl isomerase	0.425675	0.367115	0.791054	0.778314	0.968529
PFL_5492	glycosyltransferase family 4 protein	0.364603	0.441804	0.640793	0.809866	0.962647
PFL_5496	glycosyltransferase family 2 protein	0.325474	0.424597	0.661469	0.780222	0.951197
PFL_4092	TonB-dependent siderophore receptor	0.304912	0.807929	0.906874	0.979674	0.945238
PFL_0943	glycosyltransferase family 1 protein	0.172467	0.17135	0.204975	0.343436	0.94335
PFL_6003	LytTR family DNA-binding domain-containing protein	0.577137	0.743698	0.744687	1.00773	0.936126
PFL_0131	cyclic di-GMP receptor LapD	0.411373	0.603439	0.633511	0.94479	0.924237
PFL_4652	3-phosphoshikimate 1-carboxyvinyltransferase	0.552513	0.467011	0.466011	0.552304	0.923017
PFL_5490	GDP-mannose 4,6-dehydratase	0.284125	0.380551	0.517558	0.699937	0.922684
PFL_4505	aspartate kinase	0.225442	0.491647	0.590663	0.683771	0.897619
PFL_2579	cyanide-forming glycine dehydrogenase subunit HcnC	0.0390854	0.488695	0.540544	0.669833	0.893689
PFL_2577	cyanide-forming glycine dehydrogenase subunit HcnA	0.0576715	0.461852	0.591251	0.646941	0.884445
PFL_1156	TetR/AcrR family transcriptional regulator	0.147383	0.360565	0.591124	0.815223	0.877121
PFL_2578	cyanide-forming glycine dehydrogenase subunit HcnB	0.0687991	0.580255	0.542098	0.664556	0.876875
PFL_2686	hypothetical protein	0.337565	0.0332912	0.0766666	0.444661	0.872843
PFL_5483	mannose-1-phosphate guanylyltransferase/mannose-6-phosphate isomerase	0.20364	0.481539	0.592653	0.72772	0.871214
PFL_1634	sigma-54 dependent transcriptional regulator	-0.269282	-0.394985	-0.243797	0.338125	0.86991
PFL_5491	GDP-mannose 4,6-dehydratase	0.235341	0.372903	0.535105	0.728359	0.861572
PFL_1207	RNA polymerase sigma factor RpoS	0.244717	0.711233	0.795292	0.808662	0.846595
PFL_2244	N-formylglutamate amidohydrolase	-0.0105064	0.604405	0.635771	0.712212	0.840433
PFL_4980	hypothetical protein	0.159839	0.377977	0.53573	0.60549	0.840343
PFL_1418	GNAT family N-acetyltransferase	-0.603913	-0.727516	0.645681	0.525025	0.836074
PFL_0872	peptide chain release factor 3	0.602307	0.243492	0.860133	0.678227	0.835261
PFL_0556	flagellar motor protein MotB	0.307168	0.362371	0.644419	0.73036	0.827156
PFL_6016	HAD family hydrolase	0.51341	0.929794	0.23247	0.203602	0.825313
PFL_5489	hypothetical protein	0.275492	0.487236	0.592635	0.70108	0.82248
PFL_2902	acylase	0.754304	0.774125	0.769055	0.75264	0.803128
PFL_2079	SDR family oxidoreductase	0.290482	0.74271	0.693781	0.819172	0.802804
PFL_3822	sensor histidine kinase	0.319256	0.636242	0.697436	0.435535	0.802515
PFL_3668	histidine phosphatase family protein	0.245862	0.340187	0.66766	0.44845	0.786757
PFL_2410	hypothetical protein	0.536767	0.49697	0.15927	0.736433	0.773618
PFL_2004	GPW/gp25 family protein	0.379377	0.540338	0.231179	0.527925	0.766874
PFL_5029	helix-turn-helix transcriptional regulator	0.154347	0.523173	0.549411	0.614777	0.762461
PFL_2465	adenylyltransferase/cytidyltransferase family protein	-0.00133661	-0.263845	0.527688	-0.278237	0.758128
PFL_3733	DUF2474 domain-containing protein	1.02595	0.809812	0.836682	0.391021	0.756876
#N/A	hypothetical protein	0.532638	-0.10148	0.418619	0.667486	0.740844
PFL_5762	choline ABC transporter substrate-binding protein	0.202395	0.449015	0.276915	0.501147	0.738719
PFL_2448	DUF2784 domain-containing protein	0.020288	-0.409235	0.664324	0.717492	0.736758
PFL_6115	phosphate signaling complex protein PhoU	0.0533875	0.620333	0.475083	0.388537	0.735503
PFL_1980	hypothetical protein	0.527566	0.570082	0.639037	0.914743	0.728055
PFL_1981	hypothetical protein	0.517126	0.489032	0.438052	0.233369	0.724359
PFL_6080	type VI secretion system-associated protein TagF	0.246596	0.752904	0.727768	0.731328	0.72298
PFL_3818	YceK/YidQ family lipoprotein	0.302895	0.4617	0.602012	0.596233	0.715165
PFL_3048	4-amino-4-deoxy-L-arabinose-phosphoundecaprenol flippase subunit ArnE	0.46037	0.248974	0.55359	0.424319	0.70638
PFL_5488	glycosyltransferase family 2 protein	0.146048	0.347649	0.518363	0.5769	0.701021
PFL_0092	hypothetical protein	-0.659253	0.293271	-0.161702	0.617731	0.688208
PFL_0912	RNase adapter RapZ	0.107049	0.305774	0.311053	0.389277	0.684499
PFL_4059	sulfite exporter TauE/SafE family protein	0.0745378	0.471356	0.231654	0.302931	0.683979
PFL_2576	membrane protein	0.221186	0.490898	0.693106	0.763964	0.680621
PFL_3931	acyl-CoA dehydrogenase	0.333215	0.682015	0.587513	0.66027	0.676472
PFL_1214	hypothetical protein	0.109278	0.436818	0.177494	0.536837	0.675555
PFL_5493	glycosyltransferase	0.232424	0.215795	0.302518	0.465327	0.673124
PFL_3614	PTS sugar transporter subunit IIA	0.0574673	0.313893	-0.635581	0.570255	0.66814
PFL_5702	putative nucleotidyltransferase substrate binding domain-containing protein	0.111804	0.58761	0.709784	0.608001	0.66773
PFL_5995	AlgP family protein	0.440735	0.591729	0.41476	0.572445	0.663039
PFL_5424	AMP nucleosidase	0.425955	0.651921	0.678464	0.677898	0.656436
PFL_3480	MFS transporter	0.275458	0.206439	0.589568	0.531508	0.648944
PFL_3397	DNA-binding protein	0.534376	0.611335	0.475512	0.539971	0.648524
PFL_0438	SPOR domain-containing protein	0.476615	0.0935018	0.863812	0.780609	0.647023
PFL_5814	malonate decarboxylase subunit epsilon	0.252179	0.420248	0.568118	0.546398	0.629424
PFL_2172	acetoin dehydrogenase dihydrolipoyllysine-residue acetyltransferase subunit	-0.44603	-0.409465	-0.327593	0.0116511	0.614976
PFL_1738	ATP-binding protein	-0.125319	0.299498	0.524326	0.444926	0.602124
PFL_4206	response regulator transcription factor	0.0794271	-0.128279	0.552398	0.839179	0.599925
PFL_4988	diaminobutyrate--2-oxoglutarate transaminase	0.215633	0.601718	0.541232	0.628726	0.598858
#N/A	hypothetical protein	0.365385	0.0156411	0.422251	0.546221	0.59863
PFL_0550	AhpA/YtjB family protein	0.356366	0.417499	0.361206	0.343522	0.598289
PFL_1364	SDR family NAD(P)-dependent oxidoreductase	0.41458	0.43866	0.322591	0.118333	0.598092
PFL_0309	hypothetical protein	-0.00257165	-0.228209	-0.150254	0.229157	0.590324
PFL_6010	iron donor protein CyaY	0.156915	0.409794	0.604747	0.338148	0.588092
PFL_1702	heme-binding protein	-0.09047	0.289302	0.0520766	0.244679	0.586789
PFL_2759	substrate-binding domain-containing protein	0.119361	0.507359	0.322231	0.434825	0.586523
PFL_0376	hypothetical protein	0.0827271	0.318797	0.591216	0.591525	0.572206
PFL_2626	SDR family oxidoreductase	0.0687964	0.605716	0.500137	0.4904	0.56749
PFL_2062	LysR family transcriptional regulator	0.126036	0.413655	0.438781	0.43655	0.567216
PFL_1087	DUF1289 domain-containing protein	-0.157918	0.569826	0.436528	0.192594	0.567043
PFL_3395	alkyl hydroperoxide reductase subunit C	0.383854	0.560261	0.495829	0.535422	0.565363
#N/A	outer membrane lipoprotei OprI	0.156964	-0.0422314	0.14474	0.133631	0.561455
PFL_4997	response regulator	0.471023	0.169349	0.939888	0.470918	0.559679
PFL_5499	DUF3828 domain-containing protein	0.0877703	0.171899	0.0248553	0.344274	0.553826
PFL_2912	aldehyde dehydrogenase family protein	0.446193	0.542765	0.599001	0.345696	0.552228
PFL_1602	23S rRNA pseudouridine(2605) synthase RluB	0.224092	0.272585	0.292256	0.170811	0.548506
PFL_6054	phosphomannomutase/phosphoglucomutase	0.150739	0.208911	0.315314	0.401792	0.545182
PFL_2211	HAMP domain-containing sensor histidine kinase	0.354937	0.326745	0.521527	0.155594	0.544386
PFL_0303	dTDP-4-dehydrorhamnose 3,5-epimerase	0.570301	0.852041	-0.338021	-0.230708	0.543416
PFL_1432	sensor domain-containing diguanylate cyclase	0.354807	0.4215	0.496148	0.505122	0.542687
PFL_5636	ABC transporter permease	0.385769	0.574967	0.431379	0.507725	0.541866
PFL_3579	peptidylprolyl isomerase	-0.456487	0.627478	-0.977948	-0.00362336	0.537451
PFL_4591	LysR family transcriptional regulator	0.321982	0.355751	0.426091	0.512323	0.535963
PFL_3737	Lrp/AsnC family transcriptional regulator	0.341506	0.236229	0.442333	0.320391	0.534551
PFL_2555	peptide-methionine (S)-S-oxide reductase MsrA	-0.0905521	0.481768	0.505709	-0.236209	0.531407
PFL_2176	M20 family metallopeptidase	0.0561408	0.127951	-0.150305	0.193251	0.530836
PFL_0154	MarR family transcriptional regulator	-0.457706	0.31532	0.788252	0.297147	0.526522
PFL_5637	ABC transporter permease	0.13674	0.333678	0.382637	0.41258	0.520081
PFL_6174	RNA polymerase-binding protein DksA	0.630686	0.0611112	0.172702	0.203243	0.517081
PFL_3783	hypothetical protein	0.149645	0.449449	0.65418	0.453996	0.51366
PFL_4992	hypothetical protein	-0.0250798	0.0337647	0.387241	0.403154	0.513002
PFL_0366	ABC transporter substrate-binding protein	0.120721	0.434884	0.481417	0.730942	0.505437
#N/A	hypothetical protein	0.367212	0.318789	0.310338	0.524035	0.500473
PFL_2277	nuclear transport factor 2 family protein	0.292744	0.218867	0.417744	0.425402	0.499957
PFL_1592	LTXXQ domain-containing protein	0.409025	0.323653	0.160038	-0.0237803	0.497853
PFL_3920	hypothetical protein	-0.0405756	-0.383951	0.211108	0.21483	0.497636
PFL_5366	MFS transporter	0.101478	0.0997244	0.275399	0.223267	0.497193
#N/A	hypothetical protein	0.0258875	0.468633	0.415805	0.229795	0.493403
PFL_1312	hypothetical protein	0.336323	-0.334249	-0.0142779	0.451767	0.493138
PFL_3445	hypothetical protein	-0.0927491	-0.0046364	0.318291	0.425105	0.491908
PFL_2580	glutathione S-transferase	-0.502286	-0.566236	-0.0144055	-0.44996	0.49151
PFL_2878	glycosyltransferase	0.219674	0.446338	0.407364	0.648969	0.484577
PFL_4277	hypothetical protein	0.330196	0.775587	0.720631	0.247771	0.483181
PFL_3784	hypothetical protein	0.215095	-0.19692	0.274356	0.207177	0.479532
PFL_4595	YihY/virulence factor BrkB family protein	0.373176	0.329971	0.350154	0.336638	0.477481
PFL_2658	TRAP transporter substrate-binding protein	0.291497	0.356547	0.33088	0.444836	0.477423
#N/A	hypothetical protein	0.0956669	0.184887	-0.0006766	0.290336	0.476991
PFL_0516	lipopolysaccharide kinase InaA family protein	0.0914237	0.0892853	0.344514	0.430047	0.476984
PFL_4496	hypothetical protein	0.397058	0.155998	0.794616	0.487462	0.475381
PFL_1212	late control protein	0.150926	0.170521	0.380688	0.317191	0.47138
PFL_3486	alpha/beta hydrolase	0.0384719	0.453638	0.55056	0.522998	0.470957
PFL_4001	DUF1993 domain-containing protein	0.546413	0.621028	0.482351	0.504393	0.467336
PFL_1909	adenine phosphoribosyltransferase	-0.0569083	0.0756657	0.331331	0.276115	0.466764
PFL_1190	ribonuclease HII	0.278835	0.363874	0.838982	0.198832	0.466057
PFL_4991	AraC family transcriptional regulator	0.209674	0.387418	0.483257	0.390821	0.463341
PFL_5515	transporter substrate-binding domain-containing protein	0.0305268	0.302245	0.32713	0.430257	0.463321
PFL_2771	DUF4287 domain-containing protein	0.462004	0.523064	0.628098	1.11222	0.46179
#N/A	sigma-70 family RNA polymerase sigma factor	0.264917	-0.213313	0.317142	-0.166931	0.4608
PFL_4531	TetR/AcrR family transcriptional regulator	0.141967	0.478953	0.395555	0.326632	0.460166
PFL_4819	MDR family MFS transporter	0.0439396	0.298866	0.262757	0.364198	0.456318
PFL_2948	TetR/AcrR family transcriptional regulator	0.153941	0.280492	0.413209	0.507307	0.455824
PFL_1902	EAL domain-containing protein	0.0615205	0.316597	0.435372	0.387478	0.455057
PFL_2967	nuclear transport factor 2 family protein	0.157557	0.38083	0.0309731	0.179418	0.453003
PFL_3789	hypothetical protein	0.277141	0.510753	0.789167	0.541859	0.451928
PFL_5880	MBOAT family O-acyltransferase	0.217316	0.261705	-0.0780202	-0.338	0.447934
PFL_2526	hypothetical protein	0.429544	0.0480811	0.215083	0.355013	0.445706
PFL_1235	quorum-sensing-regulated virulence factor family protein	0.185168	0.269525	0.103924	0.357113	0.444698
PFL_1128	tellurite resistance TerB family protein	0.141506	0.370151	0.340573	0.303122	0.444473
PFL_4448	cysteine synthase CysM	0.30266	0.631379	0.120899	0.0292388	0.442559
PFL_1840	crotonase/enoyl-CoA hydratase family protein	0.12131	0.461916	0.349408	0.544464	0.440455
PFL_1135	PleD family two-component system response regulator	-0.0121577	0.412074	0.489308	0.517619	0.439659
PFL_0244	SfnB family sulfur acquisition oxidoreductase	0.343811	0.0373096	0.14092	-0.0251199	0.438405
PFL_3724	formate dehydrogenase accessory sulfurtransferase FdhD	-0.0495649	0.10394	-0.0448123	0.390381	0.43815
PFL_5208	flavin reductase family protein	-0.08517	0.359003	0.181578	0.29053	0.436663
PFL_2711	enoyl-CoA hydratase-related protein	0.218545	-9.9e-05	0.102069	0.222059	0.434651
PFL_3117	AAA family ATPase	0.3894	0.211839	0.612321	0.562655	0.433333
PFL_3275	hypothetical protein	0.146898	0.182723	0.099752	0.293689	0.433068
PFL_0266	rubredoxin	0.320877	0.21763	0.216964	-0.0835331	0.432622
PFL_3513	Lrp/AsnC family transcriptional regulator	0.10857	0.339542	0.181441	0.204612	0.431923
PFL_3687	LysR family transcriptional regulator	-0.0567655	0.234774	0.351888	0.330265	0.431805
PFL_1154	hypothetical protein	0.177207	0.510564	0.97493	0.602454	0.431647
PFL_1008	SDR family oxidoreductase	-0.0789157	0.195483	0.513579	0.135378	0.43092
PFL_5149	SDR family NAD(P)-dependent oxidoreductase	0.246009	0.0634902	0.281756	0.302963	0.429234
PFL_1911	hypothetical protein	0.248745	0.140227	0.163988	0.476351	0.42899
PFL_3178	ABC transporter permease	0.820512	0.318133	0.0551159	0.729302	0.427288
PFL_1244	DUF1456 family protein	0.436738	0.554656	0.33351	0.689693	0.426197
PFL_6034	c-type cytochrome	0.266692	-0.041596	0.304703	0.113933	0.425283
PFL_4205	sensor histidine kinase	0.284726	-0.0281901	0.248113	0.359834	0.423721
PFL_2101	sugar ABC transporter substrate-binding protein	0.192764	0.354223	0.253181	0.216834	0.420557
PFL_3162	ABC transporter permease	0.0969307	-0.0333318	0.611762	0.120586	0.420264
PFL_6007	TIGR02647 family protein	-0.45915	0.00115885	0.316286	0.0835847	0.417293
PFL_1399	L-threonine dehydrogenase	-0.0163769	0.232309	0.376962	0.373087	0.416858
PFL_3234	NAD-dependent dehydratase	0.498101	0.322539	0.281184	0.179219	0.41599
PFL_1347	IclR family transcriptional regulator	0.298315	-0.190716	0.598497	0.325225	0.415355
PFL_6084	type VI secretion system lipoprotein TssJ	-0.0293866	0.11507	0.391463	0.491503	0.413982
PFL_0437	ATP-dependent protease subunit HslV	0.347971	0.109968	0.260051	0.141544	0.412909
PFL_2223	pyrroloquinoline quinone precursor peptide PqqA	-0.356222	0.344826	0.192313	0.150567	0.411388
PFL_0367	divergent polysaccharide deacetylase family protein	0.181955	0.0844271	0.299235	0.194563	0.410163
PFL_1560	hypothetical protein	0.15275	0.318113	0.306334	0.441781	0.4091
PFL_3137	1,2-phenylacetyl-CoA epoxidase subunit PaaE	-0.0999021	0.209502	0.171689	0.25297	0.407953
PFL_1361	amidase	0.0387703	0.360377	0.401756	0.247614	0.407494
PFL_5345	bifunctional diguanylate cyclase/phosphodiesterase	0.0157886	0.355508	0.342555	0.347088	0.407256
PFL_6112	XRE family transcriptional regulator	0.374635	0.585957	0.523758	0.383534	0.40695
PFL_5850	thiazole synthase	0.263274	0.498343	0.478465	0.419892	0.406712
PFL_1574	agmatinase	0.00929091	0.239205	0.332756	0.236953	0.406174
PFL_0373	glutaredoxin 3	0.182029	0.587138	0.48968	0.509162	0.406115
PFL_5487	class I SAM-dependent methyltransferase	0.124367	0.115848	0.0665897	0.197636	0.405701
PFL_1554	hypothetical protein	0.300765	-0.0370767	0.16575	0.540409	0.403563
#N/A	acyl-CoA thioesterase	-0.537003	-0.0556635	0.161874	0.250041	0.403365
PFL_1938	universal stress protein	0.152695	0.202854	0.235046	0.441838	0.402416
PFL_0434	class II poly(R)-hydroxyalkanoic acid synthase	0.0435315	0.23055	0.386176	0.306914	0.40171
#N/A	hypothetical protein	0.201573	0.142332	0.128631	0.132955	0.401349
PFL_5815	malonate decarboxylase holo-ACP synthase	0.353552	0.32789	0.073751	0.308735	0.401175
PFL_1767	LysR family transcriptional regulator	0.0366391	0.382332	0.585216	0.151789	0.397139
PFL_1131	protein-glutamate O-methyltransferase CheR	0.03925	0.170268	0.336188	0.237674	0.396914
PFL_2502	LemA family protein	0.235279	0.0858424	0.319407	0.548731	0.392424
PFL_0939	DUF3565 domain-containing protein	-0.0733363	0.201145	0.100811	0.20669	0.390387
PFL_3471	aromatic ring-hydroxylating dioxygenase subunit alpha	0.0272717	0.218754	0.239887	0.361834	0.390058
PFL_4796	hypothetical protein	0.160336	0.406944	0.204639	0.261746	0.389877
PFL_4564	YciI family protein	0.381923	0.233204	0.252118	0.41074	0.38568
PFL_4320	GGDEF domain-containing protein	0.191346	0.261022	0.238556	0.40156	0.385289
PFL_2382	barstar family protein	0.149805	-0.104145	0.164305	0.0643256	0.385166
PFL_4086	twin-arginine translocation signal domain-containing protein	0.318377	0.259168	0.40457	0.370014	0.383424
PFL_2728	glutathione S-transferase	0.112715	0.154634	0.325641	0.501265	0.381175
PFL_1494	class I SAM-dependent methyltransferase	0.113916	0.339731	0.1804	-0.0502974	0.380691
PFL_4299	DUF2897 family protein	-0.117789	-0.0649297	0.30111	0.257916	0.379514
PFL_1114	flotillin family protein	0.223124	0.0329986	0.381038	0.430695	0.379427
PFL_2945	TolC family protein	0.232546	0.25152	0.441851	0.226263	0.378918
PFL_2003	hypothetical protein	0.23555	0.299259	0.324575	0.135361	0.376145
PFL_6159	LysR family transcriptional regulator	-0.0263725	0.273062	0.234807	0.183502	0.375783
PFL_4250	class III extradiol ring-cleavage dioxygenase	0.096795	0.263218	0.442043	0.525704	0.374594
PFL_2284	amino acid ABC transporter ATP-binding protein	0.0491832	0.191292	-0.0499291	0.349393	0.371848
PFL_2332	CBS domain-containing protein	0.947632	0.335249	0.498751	0.316847	0.370484
PFL_5503	DUF2300 domain-containing protein	-0.0694318	-0.117535	-0.0789364	-0.0742198	0.369819
PFL_1586	phosphohydrolase	-0.00682221	0.184829	0.319807	0.392913	0.369365
PFL_3543	hypothetical protein	0.4363	0.687203	0.578487	0.587358	0.36829
PFL_0165	ShlB/FhaC/HecB family hemolysin secretion/activation protein	0.134081	0.241531	0.383144	0.252497	0.36699
PFL_5758	hypothetical protein	-0.066007	-0.183391	-0.277462	-0.116566	0.365633
PFL_5464	oxidoreductase	-0.0290014	0.315986	0.0950479	0.26486	0.364878
PFL_4584	LysR family transcriptional regulator	0.265624	-0.233568	0.186498	0.303438	0.364633
PFL_2421	CAP domain-containing protein	-0.0353905	-0.0160532	-0.0496533	0.393138	0.364054
PFL_4229	monovalent cation:proton antiporter family protein	0.129461	0.0143705	0.185903	0.125492	0.362081
PFL_1042	transcriptional regulator	0.127278	0.226074	0.242432	0.133916	0.362074
PFL_5934	aliphatic sulfonates ABC transporter ATP-binding protein	0.0280626	-0.172779	-0.0212041	0.138784	0.362039
PFL_5879	SGNH family hydrolase	0.119052	0.194038	-0.15566	-0.374932	0.361669
PFL_1130	chemotaxis protein CheW	0.0255755	0.0745346	-0.121027	0.403813	0.359222
PFL_2667	PhzF family phenazine biosynthesis protein	0.204684	0.273166	0.345424	0.25387	0.358667
PFL_3721	molybdenum cofactor biosynthesis protein B	-0.144089	-0.0577226	0.34274	0.0674607	0.35831
PFL_2863	EAL domain-containing protein	0.0870867	0.29835	0.354265	0.18666	0.357622
PFL_3686	EAL domain-containing protein	-0.299982	0.459049	0.499467	0.564954	0.356845
PFL_3047	lipid IV(A) 4-amino-4-deoxy-L-arabinosyltransferase	-0.00906771	0.227734	0.193593	0.148956	0.356552
PFL_5960	DegT/DnrJ/EryC1/StrS aminotransferase family protein	-0.137001	0.140108	0.159086	0.259078	0.355885
PFL_0432	class II poly(R)-hydroxyalkanoic acid synthase	-0.0283624	0.187441	0.208843	0.309678	0.355822
PFL_6251	hypothetical protein	-0.205911	-0.310321	-0.105908	0.206699	0.355041
PFL_5448	D-alanyl-D-alanine carboxypeptidase family protein	0.0861755	0.136361	0.202022	0.239359	0.353897
PFL_3586	hypothetical protein	0.327314	0.347916	0.135272	0.41733	0.353607
PFL_2619	ABC transporter ATP-binding protein	0.316535	-0.358793	0.0812754	0.165942	0.353183
PFL_5970	cell division protein ZapA	-0.0760307	-0.28085	0.242672	0.223703	0.35272
PFL_1116	phospholipase D-like domain-containing protein	-0.135363	-0.0286536	0.551233	0.342041	0.351956
PFL_6114	response regulator	0.166082	0.496473	0.218354	0.453832	0.351184
PFL_3804	LysR family transcriptional regulator	-0.0032383	0.270597	0.472417	0.34244	0.350403
PFL_3393	lactoylglutathione lyase	0.23272	0.56145	0.40243	0.567537	0.350131
PFL_2219	quinoprotein dehydrogenase-associated SoxYZ-like carrier	-0.118886	-0.0236087	0.0198123	0.324871	0.350041
PFL_4327	DUF2059 domain-containing protein	0.177887	0.244573	0.231468	0.10939	0.349795
PFL_5196	LysE family transporter	0.180436	-0.0574943	0.0324204	0.353799	0.349124
PFL_5459	LON peptidase substrate-binding domain-containing protein	0.0953636	0.0506811	0.541081	0.444046	0.34896
PFL_2174	hypothetical protein	0.201497	-0.0992757	0.263419	0.315513	0.348632
PFL_2075	SPOR domain-containing protein	0.208376	0.319505	0.198366	0.185199	0.346661
PFL_3635	hybrid sensor histidine kinase/response regulator	0.112808	0.203504	0.378164	0.360977	0.345259
PFL_5264	heme ABC transporter ATP-binding protein	0.25522	0.366702	0.342697	0.319702	0.344756
PFL_0160	YdgA family protein	0.145918	0.266595	0.385934	0.418786	0.344209
#N/A	tRNA-Glu	0.128081	0.519206	0.0801499	1.24267	0.343758
PFL_5460	LrgB family protein	0.0157946	0.141141	0.17842	0.305857	0.342781
PFL_0195	sulfate ABC transporter ATP-binding protein	-0.0575802	0.25949	0.149013	0.269758	0.342126
PFL_5782	MliC family protein	0.273481	0.389212	0.387983	0.436634	0.340541
PFL_3997	hypothetical protein	0.146961	0.0626247	0.0969093	0.097093	0.340341
PFL_2689	HD domain-containing protein	-0.220525	-0.130622	-0.66786	0.177395	0.33938
PFL_2937	alkane oxidation protein activator PraB	0.216259	0.0142119	0.134496	0.0177211	0.338175
#N/A	hypothetical protein	0.0411412	0.0648034	0.228124	0.35488	0.337325
PFL_5031	7-cyano-7-deazaguanine synthase QueC	0.138146	0.249065	0.249373	0.297591	0.336976
PFL_2417	LysE family translocator	0.012281	0.201147	-0.245121	0.343679	0.336629
PFL_0974	hypothetical protein	0.165148	0.288121	0.110009	0.54009	0.336443
PFL_5423	pseudouridine synthase	0.260709	0.100319	0.335567	0.33344	0.335735
PFL_3638	response regulator transcription factor	0.339796	0.102354	0.395617	0.177267	0.334849
PFL_5709	hypothetical protein	0.111929	0.13388	0.225933	0.232822	0.334556
PFL_0768	putative quinol monooxygenase	0.102889	0.108621	0.376948	0.390307	0.331925
PFL_1849	HAD-IA family hydrolase	0.198545	0.184516	0.377636	0.36571	0.331633
#N/A	K(+)-transporting ATPase subunit F	-0.0154323	0.424666	0.448256	0.425736	0.331323
#N/A	K(+)-transporting ATPase subunit F	-0.124221	0.322743	-0.0337177	0.252594	0.330033
PFL_2906	DUF883 family protein	0.206557	0.128201	0.382043	0.354582	0.329999
PFL_5683	LysR family transcriptional regulator	-0.032411	0.0993824	0.245747	0.326772	0.329539
PFL_2614	XRE family transcriptional regulator	0.0806843	0.235761	0.266248	0.20519	0.329208
PFL_3599	LysR family transcriptional regulator	-0.356658	-0.0599972	0.303255	0.161213	0.327497
PFL_1493	transporter substrate-binding domain-containing protein	0.0099341	0.223681	0.112323	0.417745	0.327423
PFL_2629	VOC family protein	0.311644	0.181313	0.207812	0.325979	0.326757
PFL_0396	hypothetical protein	0.0320819	0.433688	0.410123	0.387027	0.326499
PFL_2508	CDF family Co(II)/Ni(II) efflux transporter DmeF	0.113449	0.21266	0.263435	0.0700595	0.326404
PFL_0447	type 4a pilus biogenesis protein PilO	0.0869669	0.28748	0.330967	0.261887	0.325482
PFL_3816	hypothetical protein	-0.405538	-0.221289	0.321524	0.0798113	0.325464
PFL_0983	FecR family protein	-0.0430135	0.0196033	0.191587	0.346831	0.325177
PFL_1705	FUSC family protein	0.118623	-0.0746229	0.332462	0.203222	0.324884
PFL_2969	hypothetical protein	0.259514	0.153302	0.0749982	0.0938099	0.324657
PFL_3209	AprI/Inh family metalloprotease inhibitor	0.371305	0.756072	0.575012	0.529542	0.32421
PFL_4076	chemotaxis protein CheY	-0.0683565	-0.164518	0.0971852	0.145427	0.324153
PFL_2782	HIT domain-containing protein	-0.0684987	0.0839421	0.49242	0.207724	0.323772
PFL_3685	hypothetical protein	0.203786	0.0979955	0.0672162	-0.622102	0.32363
PFL_0651	DUF2946 domain-containing protein	0.523214	-0.0828823	0.551015	-0.334795	0.322799
PFL_3170	ABC transporter ATP-binding protein	-0.167781	0.328169	0.0772273	-0.118515	0.321961
PFL_1376	LysR family transcriptional regulator	-0.0821411	0.195215	0.196	0.503697	0.321246
#N/A	helix-turn-helix domain-containing protein	0.0475116	0.186376	0.14339	0.230125	0.320634
PFL_5943	CYTH domain-containing protein	0.00546737	0.421015	0.377863	0.410697	0.320594
PFL_3522	APC family permease	0.213585	0.269249	0.307887	0.172153	0.317125
PFL_0800	membrane dipeptidase	0.0391852	0.123683	0.0203322	0.0227197	0.317064
PFL_4486	flagellar brake protein	0.0402654	0.111163	0.263046	0.387608	0.317051
PFL_3244	tetratricopeptide repeat protein	0.058206	0.509625	0.209367	0.259128	0.315961
PFL_2118	MerR family transcriptional regulator	0.21011	0.294642	0.277891	0.139622	0.315327
PFL_4181	response regulator	0.0560516	0.31402	0.279418	0.202613	0.315143
PFL_2395	cell wall hydrolase	0.155791	-0.0877518	0.0672867	0.212407	0.3148
PFL_1786	nucleotidyltransferase family protein	0.0240983	0.0650138	0.15051	0.10016	0.314368
PFL_0643	iron ABC transporter permease	0.323443	-0.372321	0.0643927	-0.363406	0.314319
PFL_6201	Lrp/AsnC family transcriptional regulator	-0.403759	-0.0210185	0.0597152	0.720388	0.313976
PFL_3564	helix-turn-helix transcriptional regulator	0.120357	0.265085	0.283602	0.399521	0.313897
PFL_2998	TIGR02270 family protein	-0.0302932	0.389026	0.236332	0.320055	0.313795
PFL_6170	DUF3301 domain-containing protein	0.0701356	0.105868	0.124743	0.0953977	0.313708
PFL_2816	hypothetical protein	0.223785	0.237413	0.215609	0.253083	0.31365
#N/A	hypothetical protein	-0.263628	0.132882	-0.215224	0.138164	0.312939
PFL_4598	long-chain-fatty-acid--CoA ligase FadD1	0.0266356	0.22387	0.302846	0.380183	0.312839
PFL_3995	hypothetical protein	0.201142	-0.203001	-0.450971	0.0571289	0.312596
PFL_5075	BON domain-containing protein	0.2279	0.0689181	0.403862	0.202402	0.31231
PFL_2941	MaoC/PaaZ C-terminal domain-containing protein	-0.0735944	-0.0990024	-0.171333	0.217352	0.311454
PFL_2984	TolC family outer membrane protein	0.0554076	0.0494181	0.305403	0.279178	0.310553
PFL_3291	LysR family transcriptional regulator	0.451906	0.364924	0.240607	0.488216	0.310491
#N/A	M42 family metallopeptidase	-0.234821	0.166776	0.061369	0.182242	0.310278
PFL_1360	GntR family transcriptional regulator	0.0365487	0.41394	0.526994	0.35795	0.309958
PFL_2815	hypothetical protein	0.105141	0.0148862	0.133637	0.280892	0.309556
PFL_2344	cupin domain-containing protein	0.188991	0.336487	0.300817	0.150575	0.309489
PFL_0040	dodecin	-0.219814	0.275954	0.0131002	-0.0922876	0.309236
PFL_3383	LysR family transcriptional regulator	0.389138	0.214708	0.17891	0.141485	0.309081
PFL_2724	LysE family translocator	0.188358	0.381859	0.387995	0.283372	0.309027
PFL_2575	hypothetical protein	0.266451	0.264308	0.163752	0.00848356	0.308777
PFL_4542	PepSY domain-containing protein	0.359948	0.173748	0.0846659	0.581121	0.308599
PFL_4232	phage holin family protein	0.125812	0.409548	0.0423244	0.320197	0.307757
PFL_2378	AraC family transcriptional regulator	-0.140132	0.12076	0.00905523	0.246205	0.307512
PFL_2386	cyclic-phosphate processing receiver domain-containing protein	0.232199	0.471437	0.423947	0.139942	0.307189
PFL_2693	hypothetical protein	0.300467	0.151132	0.339727	0.121344	0.307134
PFL_2019	lysis system i-spanin subunit Rz	0.214471	0.377709	0.225058	0.211094	0.305931
PFL_4084	DUF3349 domain-containing protein	0.582374	0.68016	-0.452057	-0.3977	0.30537
PFL_2807	TetR family transcriptional regulator	0.622563	0.329557	0.42109	0.424046	0.304512
PFL_3716	GGDEF domain-containing protein	0.0817242	0.121966	0.114814	0.284634	0.303806
PFL_1628	hypothetical protein	-0.293772	0.278978	0.227455	0.468395	0.303129
PFL_3966	phosphonoacetaldehyde hydrolase	0.122486	0.433694	0.343925	0.317965	0.302936
PFL_2416	hypothetical protein	-0.0916365	0.0227927	0.335786	0.360442	0.302692
PFL_2532	dihydrolipoamide acetyltransferase family protein	0.0562341	0.203359	-0.0030539	0.101818	0.302139
PFL_1630	flagellar protein FlaG	0.101285	0.196255	0.389479	0.36013	0.301647
PFL_3684	LysR family transcriptional regulator	0.372325	0.274214	0.0860058	0.409268	0.300826
PFL_5701	response regulator	0.00977638	-0.357796	0.261529	-0.908681	0.300323
PFL_3310	hypothetical protein	-0.148858	0.141347	-0.0213063	0.0577601	0.299706
PFL_5754	L-carnitine dehydrogenase	0.102821	0.198427	0.22142	0.0491723	0.299428
PFL_4887	HAMP domain-containing sensor histidine kinase	0.0035824	-0.109805	0.195518	0.183691	0.299302
PFL_5504	alpha-2-macroglobulin	-0.106408	-0.0734423	-0.0448302	-0.11695	0.298741
#N/A	phosphonate metabolism protein/1,5-bisphosphokinase (PRPP-forming) PhnN	0.0941373	0.144754	0.145694	0.303311	0.298664
PFL_5969	YecA family protein	0.0134279	0.285865	0.170294	0.151161	0.297724
PFL_0803	membrane protein	0.0349759	0.079887	0.252662	0.188288	0.297652
PFL_3725	molybdopterin synthase catalytic subunit MoaE	0.271397	0.672323	0.0496438	-0.196095	0.297588
PFL_3670	hydrogenase maturation protein	-0.156682	0.119918	0.164414	0.0962633	0.297553
PFL_5122	class I SAM-dependent methyltransferase	0.016883	0.212564	0.639056	0.299835	0.297168
PFL_1941	acetyl-CoA C-acyltransferase FadA	0.214264	0.352614	0.40324	0.235585	0.296304
PFL_3326	cytochrome c peroxidase	0.0381492	-0.143837	0.0326892	0.0140251	0.296137
PFL_2610	Na+/H+ antiporter subunit C	-0.458097	0.0684593	0.333905	-0.386695	0.294578
PFL_1696	urea transporter	0.0552273	0.148176	0.24616	0.283098	0.294534
PFL_4555	paraquat-inducible protein A	0.160664	0.1364	-0.000311252	0.453215	0.294111
PFL_0675	diguanylate cyclase GcbA	0.153149	0.381124	0.352329	0.286901	0.293906
PFL_5135	PA4642 family protein	-0.131657	0.153186	0.0182842	0.302586	0.293204
PFL_5332	hypothetical protein	0.0135839	0.0137849	0.059261	0.286926	0.292777
#N/A	hypothetical protein	0.0482335	0.101323	0.304058	0.274228	0.292685
PFL_5832	bifunctional pyr operon transcriptional regulator/uracil phosphoribosyltransferase PyrR	0.113427	0.59666	0.315243	0.520098	0.29246
PFL_4110	antibiotic biosynthesis monooxygenase	0.0643287	0.188225	0.209316	0.16772	0.292327
PFL_4624	methylglyoxal synthase	-0.147779	0.00187194	-0.164964	0.183252	0.292087
PFL_5935	aliphatic sulfonate ABC transporter permease SsuC	0.0495168	0.116786	-0.0097414	0.0701516	0.291708
PFL_0624	hypothetical protein	0.174295	0.174626	-0.125956	-0.308887	0.29118
PFL_3887	cold shock domain-containing protein CspD	0.560919	0.625424	0.498134	0.325992	0.29056
PFL_4716	response regulator	0.095942	0.0850155	0.183166	0.177565	0.289322
PFL_0491	hypothetical protein	-0.366782	0.110675	0.134495	0.254651	0.289123
PFL_4891	GNAT family N-acetyltransferase	0.120641	0.14352	0.111011	0.253777	0.288864
PFL_5453	23S rRNA (pseudouridine(1915)-N(3))-methyltransferase RlmH	-0.00408831	0.0841596	0.16215	0.277297	0.288157
PFL_2020	hypothetical protein	0.095515	0.24345	0.325839	0.368134	0.287262
PFL_2283	amino acid ABC transporter permease	0.406761	0.245296	0.39422	0.347661	0.286691
PFL_5174	ABC transporter ATP-binding protein	0.0622342	0.0693659	0.250095	0.189287	0.28652
#N/A	diguanylate cyclase	0.145043	0.0726149	-0.0221082	0.701435	0.286447
PFL_4507	low-specificity L-threonine aldolase	0.0375429	0.175658	0.216814	0.298937	0.285533
PFL_2198	transporter substrate-binding domain-containing protein	0.0434447	0.335359	0.304699	0.430238	0.28515
PFL_4007	hypothetical protein	0.875081	-0.169458	-0.0611158	-0.105653	0.283166
PFL_4989	SidA/IucD/PvdA family monooxygenase	0.20539	0.291461	0.368657	0.333867	0.283074
PFL_2847	DUF4381 domain-containing protein	-0.43355	-0.425967	0.0466737	0.507079	0.282772
PFL_1107	response regulator transcription factor	0.454833	-0.0231935	0.105794	0.468244	0.28275
PFL_3273	hypothetical protein	-0.102962	0.170416	0.24902	0.0245858	0.282583
PFL_2466	nicotinamidase	-0.0617366	0.32336	0.34351	0.298066	0.282244
PFL_1150	hypothetical protein	-0.408238	0.0112389	-0.297119	-0.0107214	0.281684
PFL_4373	FadR/GntR family transcriptional regulator	0.0956945	0.00946103	0.110355	0.170338	0.281412
PFL_2181	DUF6572 domain-containing protein	0.0176496	0.29121	0.192338	0.169395	0.281206
PFL_3479	LysR family transcriptional regulator	0.159646	-0.138393	0.182333	0.00352583	0.280844
PFL_2806	alkene reductase	0.0864019	0.121615	0.215843	0.108654	0.280803
PFL_4072	isochorismate family cysteine hydrolase YcaC	0.219174	0.233181	-0.172798	0.190779	0.280482
PFL_0171	YbhB/YbcL family Raf kinase inhibitor-like protein	0.165838	0.200093	0.212365	0.337195	0.280048
PFL_5192	membrane protein	0.137333	0.130988	0.207515	0.270028	0.279869
PFL_2797	ABC transporter permease	-0.29583	0.0256256	-0.620325	-0.0749638	0.279748
PFL_0264	acyl carrier protein	0.106812	0.160767	0.0789208	0.510323	0.279704
PFL_3495	ABC transporter ATP-binding protein	0.0457599	0.0670844	0.20665	0.365261	0.27932
PFL_1842	AAA family ATPase	0.113918	0.226531	0.281008	0.331853	0.278785
PFL_1133	hybrid sensor histidine kinase/response regulator	0.040677	0.209353	0.130517	0.239133	0.277482
PFL_5713	two-component system response regulator CreB	0.0795508	0.344395	0.156894	0.366715	0.277202
PFL_5810	hemolysin III family protein	0.280063	0.277604	0.124923	0.209866	0.2768
PFL_6039	Lrp/AsnC ligand binding domain-containing protein	0.0822502	0.077051	0.00395316	0.0980696	0.276651
PFL_0850	DUF6388 family protein	-0.104771	0.270862	0.113889	-0.0478756	0.276613
PFL_4270	5'-nucleotidase	-0.0888773	-0.0297018	0.0575269	0.194532	0.27635
PFL_1539	GNAT family N-acetyltransferase	-0.0971261	0.135132	0.195235	0.133542	0.276318
PFL_5355	hypothetical protein	0.162382	0.0161194	0.100691	0.196326	0.276059
PFL_2764	LysR family transcriptional regulator	-0.162382	-0.0686698	0.436309	0.205812	0.275232
PFL_0955	flavodoxin	-0.00325717	0.15978	0.17032	0.0106266	0.275078
PFL_1297	high-affinity branched-chain amino acid ABC transporter ATP-binding protein LivG	0.106076	0.0831622	0.270752	0.309338	0.274565
PFL_3049	4-amino-4-deoxy-L-arabinose-phosphoundecaprenol flippase subunit ArnF	-0.225314	-0.182479	-0.271404	-0.0449467	0.274283
PFL_0627	Hsp70 family protein	-0.100738	0.0854205	0.152403	0.385176	0.274246
PFL_3701	LysR family transcriptional regulator	-0.00880705	0.138587	-0.130583	0.0592573	0.274135
PFL_5083	NADP(H)-dependent aldo-keto reductase	0.0618212	0.291826	0.184596	0.295218	0.2741
PFL_0804	RidA family protein	0.195441	0.0318016	0.21214	0.117926	0.27384
PFL_0785	hypothetical protein	-0.0317905	0.0215942	0.13599	-0.426116	0.273582
PFL_0326	sodium:solute symporter	-0.134013	0.0730288	0.200472	0.195628	0.273502
PFL_3464	host specificity protein	0.238891	0.14835	0.194498	0.137338	0.273115
#N/A	hypothetical protein	-0.134992	0.301231	0.292438	0.177202	0.272578
PFL_4323	ABC transporter ATP-binding protein	0.129688	0.171127	0.190414	0.238448	0.272098
PFL_1895	GrpB family protein	0.0847782	0.0731583	0.164909	0.153928	0.271417
PFL_5916	DUF2059 domain-containing protein	0.19678	0.129363	-0.302117	0.144068	0.271347
PFL_0592	azurin	-0.145731	0.0623218	0.352305	0.372107	0.27023
PFL_5735	glycine-betaine demethylase subunit GbcA	0.0300727	0.137716	0.00949277	0.2022	0.27005
PFL_5507	DUF2135 domain-containing protein	0.128037	0.0396116	0.129987	0.108739	0.269618
PFL_0456	MFS transporter	0.000523931	0.139268	0.204614	0.181815	0.2696
PFL_2357	amino acid ABC transporter ATP-binding protein	0.274623	0.288229	0.181866	0.200108	0.269246
PFL_3289	NAD(P)H-dependent oxidoreductase	-0.0745782	0.121842	0.336467	0.287467	0.268976
PFL_4384	hypothetical protein	0.127556	0.388318	0.473617	0.252539	0.268776
PFL_6045	MFS transporter	0.0835707	0.0152883	0.267943	0.251446	0.268061
PFL_0567	ribosome rescue GTPase HflX	0.18614	0.0975566	0.099316	0.306214	0.267206
PFL_5884	DUF2868 domain-containing protein	0.250492	0.373778	0.130261	0.227407	0.266988
PFL_5090	OmpA family lipoprotein	-0.00421694	0.216725	0.215661	0.157801	0.265947
PFL_3414	molybdenum ABC transporter ATP-binding protein	0.0733854	0.217147	0.526359	0.110992	0.265921
PFL_4273	PilZ domain-containing protein	-0.0213677	0.0416754	0.0580413	0.051571	0.265786
PFL_4267	GreA/GreB family elongation factor	0.0392214	0.0168983	0.0772554	0.148408	0.265581
PFL_3309	NnrS family protein	-0.684192	-0.0932882	-0.157433	0.0262242	0.264518
PFL_5313	PilX N-terminal domain-containing pilus assembly protein	-0.0692217	0.13123	0.232838	-0.0104465	0.264455
#N/A	hypothetical protein	0.316809	0.0899627	0.254642	0.453045	0.264065
PFL_4009	AI-2E family transporter	-0.0082438	0.286944	0.427703	0.194101	0.262962
PFL_5397	pca operon transcription factor PcaQ	0.0467006	0.247374	0.209133	0.273709	0.262689
PFL_3120	hypothetical protein	0.00226353	0.103411	0.125262	0.179568	0.262521
PFL_5024	aminotransferase class I/II-fold pyridoxal phosphate-dependent enzyme	0.045114	0.344491	0.178438	0.266492	0.26218
PFL_3149	chromate efflux transporter	0.0360626	0.347952	0.237328	-0.101422	0.2621
PFL_4096	siderophore-interacting protein	0.297229	0.00188276	0.297721	0.152478	0.261985
PFL_5354	PilZ domain-containing protein	0.153159	0.102825	0.113281	0.303413	0.2616
PFL_4275	GNAT family N-acetyltransferase	0.0730941	0.145142	0.10102	0.166931	0.261372
PFL_2623	ABC transporter ATP-binding protein	0.160068	0.196189	0.170893	0.220878	0.261243
PFL_1851	LysR family transcriptional regulator	0.107813	0.282809	0.177221	0.244659	0.260298
PFL_0087	GGDEF domain-containing protein	0.331841	0.364673	0.419317	0.347424	0.259832
PFL_3959	leucine-rich repeat-containing protein kinase family protein	0.0276809	0.179953	0.268622	0.226753	0.259129
PFL_2256	hypothetical protein	0.0309733	0.626947	0.0741935	-0.118589	0.259086
PFL_5370	DJ-1 family glyoxalase III	0.0109567	-0.0113686	0.207848	0.172453	0.257931
PFL_4257	hypothetical protein	0.00526472	0.140796	0.169577	0.0607866	0.257613
PFL_4331	polyphosphate:AMP phosphotransferase	0.0849706	0.192079	0.163741	0.167717	0.257472
PFL_3128	phenylacetic acid degradation operon negative regulatory protein PaaX	0.408282	0.284352	0.172521	0.0674594	0.257417
PFL_2844	BatD family protein	0.26643	0.44637	0.0932363	0.26637	0.257389
PFL_0061	cytochrome c oxidase subunit II	0.088849	0.21389	0.341565	0.151097	0.257159
PFL_0716	putative quinol monooxygenase	0.0919727	0.156159	0.0903051	0.105041	0.256675
PFL_4401	catalase family protein	0.101528	0.122444	0.131853	0.146671	0.256244
PFL_3908	NADH-quinone oxidoreductase subunit M	-0.604217	0.30516	0.201689	0.111315	0.256242
PFL_1965	heavy metal response regulator transcription factor	0.0291297	0.0474232	-0.349988	0.302579	0.254984
PFL_2435	LysR family transcriptional regulator	-0.0239493	0.336551	0.203521	0.217418	0.253585
PFL_5887	TIGR03364 family FAD-dependent oxidoreductase	0.0554072	0.403097	0.322957	0.205819	0.253394
PFL_1108	DUF3509 domain-containing protein	-0.499479	-0.165879	-0.171916	-0.17076	0.253198
PFL_1678	EscU/YscU/HrcU family type III secretion system export apparatus switch protein	0.171836	0.152083	0.176362	0.218032	0.253051
#N/A	hypothetical protein	0.0499337	0.183397	0.201048	0.284987	0.253017
PFL_1540	aquaporin Z	-0.0131204	0.126192	0.284794	0.211773	0.252906
PFL_3719	FUSC family protein	0.163063	0.108471	0.108661	0.252662	0.252659
PFL_4371	nucleobase:cation symporter-2 family protein	0.169721	-0.0536088	0.0362124	0.00272405	0.252478
PFL_4807	flavin reductase family protein	0.0304193	0.299935	0.204787	0.197287	0.252183
PFL_4901	putative quinol monooxygenase	0.162953	0.0859386	0.317692	0.450387	0.252011
PFL_6237	CPCC family cysteine-rich protein	0.113651	-0.0964796	0.192348	0.126911	0.251899
PFL_4475	response regulator	0.0530816	0.0308728	0.258915	0.0916311	0.251882
PFL_5763	choline ABC transporter permease subunit	0.0109083	0.269394	0.0133238	0.0581274	0.250885
PFL_5209	SDR family oxidoreductase	-0.123212	0.232462	0.215185	0.231853	0.250732
PFL_0923	outer membrane lipid asymmetry maintenance protein MlaD	0.423813	0.471439	0.301249	0.355003	0.250685
PFL_1365	SDR family NAD(P)-dependent oxidoreductase	0.0864009	0.148898	0.217626	0.168401	0.250425
PFL_4878	arginase family protein	-0.0884608	-0.239719	-0.0324217	0.209046	0.250372
PFL_5294	hypothetical protein	0.124109	0.0310361	0.189163	0.19826	0.249937
PFL_2380	hypothetical protein	-0.104234	0.0866789	-0.47768	0.0102683	0.249343
PFL_2669	surface-adhesin E family protein	-0.102601	0.152317	0.197044	0.0886122	0.248698
PFL_0233	amino acid ABC transporter ATP-binding protein	0.204756	0.140914	0.285966	0.369858	0.248491
PFL_1901	PAS domain-containing methyl-accepting chemotaxis protein	-0.04072	0.12133	0.12309	0.131019	0.248397
#N/A	hypothetical protein	0.206695	0.467308	0.400634	0.209699	0.247774
PFL_4276	L,D-transpeptidase family protein	0.0764849	0.210493	0.201505	0.241769	0.247599
PFL_4489	LysR family transcriptional regulator	0.0100882	0.0245096	0.0308284	0.105981	0.247299
#N/A	hypothetical protein	0.550426	0.512958	0.338522	0.51242	0.247246
PFL_2005	baseplate J/gp47 family protein	0.0199116	0.00212097	0.106104	0.13884	0.247112
PFL_2433	FadR/GntR family transcriptional regulator	0.206505	-0.181906	0.3222	0.198311	0.246922
PFL_6005	glutathione S-transferase	0.0860847	0.0198011	0.0273984	0.11509	0.246604
PFL_3708	DSD1 family PLP-dependent enzyme	0.112005	0.205566	0.253918	0.08998	0.246513
PFL_3862	muconate cycloisomerase family protein	0.232225	0.358217	0.243436	0.280124	0.246298
PFL_4730	DUF4142 domain-containing protein	-0.0335605	0.28538	0.210763	0.212236	0.246286
PFL_5334	DUF6482 family protein	-0.4286	0.106328	0.0777698	0.165851	0.2459
PFL_4508	6,7-dimethyl-8-ribityllumazine synthase	0.249379	-0.0784937	-0.00106373	0.216763	0.245273
#N/A	hypothetical protein	-0.0669162	-0.111915	0.133619	-0.0341204	0.244952
PFL_0990	biopolymer transporter ExbD	0.0947744	-0.0160383	0.24182	0.106191	0.244706
PFL_4393	NAD(P)H-quinone oxidoreductase	0.193053	0.456063	0.3088	0.324626	0.244508
PFL_0338	BBE domain-containing protein	0.0525737	0.139484	0.208666	0.234875	0.243868
PFL_5335	TIGR00645 family protein	-0.10143	-0.13047	0.0193427	0.178871	0.243842
PFL_1857	alpha-L-glutamate ligase-like protein	0.0202634	0.0488486	0.177797	0.204005	0.243794
PFL_6022	YifB family Mg chelatase-like AAA ATPase	-0.124301	0.322894	0.166195	0.257044	0.243445
PFL_0975	YebG family protein	0.124364	0.131067	0.168778	0.263688	0.243305
PFL_2265	DMT family transporter	-0.0768638	0.365212	0.210899	0.453561	0.243209
PFL_0295	peptidoglycan-binding protein LysM	0.205967	0.371486	0.271636	0.426259	0.24295
PFL_1807	DUF1285 domain-containing protein	0.207063	0.107499	0.145914	0.183675	0.242765
PFL_1623	pseudaminic acid cytidylyltransferase	0.00897645	0.016235	0.340686	0.226561	0.242584
PFL_1424	DUF1800 family protein	0.163633	-0.0532327	0.0831256	0.185685	0.242494
PFL_1621	TIGR00180 family glycosyltransferase	0.0422099	0.0673317	0.0814551	0.038533	0.242397
PFL_5476	DedA family protein	0.211831	0.371773	0.129261	0.220243	0.24207
PFL_0359	AsmA family protein	-0.1765	0.182094	0.100426	-0.0236171	0.241652
PFL_4412	TetR/AcrR family transcriptional regulator	-0.170323	-0.0398988	-0.190186	0.269678	0.24114
PFL_0710	heavy metal translocating P-type ATPase	0.0465561	0.27736	0.160556	0.263726	0.241061
#N/A	VENN motif pre-toxin domain-containing protein	-0.0598295	0.138455	0.0400389	0.319427	0.240353
#N/A	tRNA-Val	-0.0741523	-0.10658	-0.425036	0.220946	0.239873
PFL_0285	DMT family transporter	-0.0917782	-0.0880974	0.0583107	0.029841	0.239805
PFL_5670	NAD(P)/FAD-dependent oxidoreductase	0.071356	0.0789987	0.196332	0.257789	0.239695
PFL_6082	DotU family type VI secretion system protein	0.162168	0.197687	0.276651	0.422089	0.239608
PFL_0372	rhodanese-like domain-containing protein	-0.0611673	0.7126	0.897902	0.354428	0.239353
PFL_0278	30S ribosomal protein S6--L-glutamate ligase	-0.0984966	0.205793	0.0670891	0.175619	0.238751
PFL_3342	2-oxo-tetronate isomerase	-0.0263126	0.0760514	0.0395375	0.151923	0.238514
PFL_0691	DUF3613 domain-containing protein	0.148257	0.313116	0.226798	0.0875713	0.238208
PFL_1270	cysteine hydrolase family protein	0.191252	0.0232963	0.146577	-0.0258698	0.237514
PFL_2016	hypothetical protein	0.134773	0.143817	0.292518	0.235362	0.237438
#N/A	cytochrome c	0.137831	0.170675	-0.0560342	0.0812056	0.237317
#N/A	hypothetical protein	0.158685	0.0829318	0.204981	0.275882	0.236939
PFL_0239	class I SAM-dependent methyltransferase	0.20661	0.0968702	0.26603	0.258417	0.236871
PFL_3413	molybdate ABC transporter permease subunit	0.129601	0.115678	0.214552	0.183354	0.236813
PFL_0626	membrane protein	0.0676098	0.173656	0.132196	0.163233	0.236604
PFL_0775	D-aminoacylase	0.0865696	0.185816	0.332377	0.378744	0.236515
PFL_0431	TetR/AcrR family transcriptional regulator	-0.0243318	-0.0171353	0.207811	0.101909	0.236385
PFL_1770	transglutaminase family protein	0.0164826	0.235804	0.204242	0.236933	0.236364
PFL_5266	ABC transporter substrate-binding protein	0.29568	0.254371	0.313711	0.454501	0.235586
PFL_1679	flagellar hook-length control protein FliK	0.324744	0.200173	0.15965	0.263088	0.235447
PFL_0631	urease subunit alpha	0.0558971	-0.0105521	0.0204493	0.232007	0.235298
#N/A	DNA cytosine methyltransferase	0.0378161	0.227842	0.144181	0.221427	0.235202
PFL_3072	carbohydrate ABC transporter permease	0.251019	0.150841	0.191294	0.390907	0.234985
PFL_3440	pyridoxal-phosphate dependent enzyme	0.0956231	0.211373	0.208848	0.175584	0.234901
#N/A	hypothetical protein	0.0511333	0.0511327	0.0210515	0.198622	0.234898
PFL_5425	acyl-CoA dehydrogenase family protein	-0.0329077	0.222634	0.11376	0.193385	0.234693
PFL_2145	orfamide A non-ribosomal peptide synthetase OfaA	0.0341218	-0.012355	0.155518	0.115238	0.234589
PFL_0086	endonuclease/exonuclease/phosphatase family protein	0.190587	0.32464	0.280742	0.213617	0.234538
PFL_3016	DEAD/DEAH box helicase	0.0617707	0.112548	0.137413	0.183981	0.234467
PFL_5390	DMT family transporter	0.036001	0.196836	0.158034	0.233796	0.23441
PFL_3631	dihydrofolate reductase family protein	-0.198909	0.0722558	0.0187884	0.240692	0.234206
PFL_5506	DUF2138 domain-containing protein	-0.12834	-0.0351707	-0.0591426	-0.0104465	0.234099
#N/A	hypothetical protein	0.00242108	-0.0147541	-0.0360149	0.113085	0.233602
PFL_5816	biotin-independent malonate decarboxylase subunit gamma	0.130173	0.311038	0.276825	0.240026	0.233469
PFL_5498	hypothetical protein	0.185487	0.134526	0.187509	0.165936	0.233304
PFL_1858	inactive transglutaminase family protein	0.0208742	0.0949305	0.0675257	0.193054	0.233039
PFL_4421	MarR family winged helix-turn-helix transcriptional regulator	0.151988	0.209152	0.150047	0.20262	0.232595
#N/A	23S ribosomal RNA	0.283565	0.487089	-0.0306	0.513889	0.232296
PFL_5957	type III polyketide synthase	0.159524	0.19089	0.217277	0.153241	0.232217
PFL_5682	MOSC domain-containing protein	0.150057	0.0837913	-0.0100201	0.138141	0.232077
PFL_4494	DUF1266 domain-containing protein	0.0467778	0.141288	0.262514	0.383028	0.231973
PFL_3282	DUF2797 domain-containing protein	0.073355	0.209748	0.183466	0.230152	0.231882
PFL_2961	RidA family protein	-0.0336203	0.263373	-0.0510432	0.190492	0.231834
PFL_4947	hypothetical protein	0.137718	0.129316	0.222265	0.00155856	0.231311
PFL_1145	DUF4398 domain-containing protein	0.0329679	-0.395767	0.0190622	-0.0544703	0.231119
PFL_3078	UDP-glucose/GDP-mannose dehydrogenase family protein	-0.144579	0.166854	0.223276	0.0764075	0.231089
PFL_0869	ABC transporter permease	0.0739505	-0.0267015	0.00705807	0.0038516	0.23089
PFL_5054	diguanylate cyclase	0.0530976	0.122764	0.089805	0.160834	0.230657
PFL_2618	AMP-binding protein	0.422042	0.0346645	-0.697726	0.155547	0.229523
PFL_2379	alpha/beta hydrolase	-0.0399748	0.179348	0.154153	0.293355	0.229099
PFL_3795	IS5/IS1182 family transposase	0.0188339	-0.118853	0.145501	-0.0419763	0.22899
PFL_5025	amidohydrolase	0.0545564	0.223877	0.0994913	0.160222	0.22887
PFL_3046	4-deoxy-4-formamido-L-arabinose- phosphoundecaprenol deformylase	0.00995082	-0.205761	-0.527895	-0.127076	0.228557
PFL_2962	HNH endonuclease signature motif containing protein	-0.00326202	-0.0751313	0.0373366	0.141157	0.227312
PFL_3860	catechol 1,2-dioxygenase	0.137813	0.179063	0.071183	0.0488294	0.227125
PFL_5023	ABC transporter permease subunit	0.0675335	0.355761	0.386941	0.228444	0.226727
#N/A	DUF6555 family protein	0.143579	-0.0438739	0.176071	0.0542566	0.226658
PFL_2209	ABC transporter substrate-binding protein	0.191201	-0.0376779	-0.0967783	0.0383935	0.226437
PFL_4171	hypothetical protein	0.0884356	0.030948	0.0293922	0.0271903	0.226109
PFL_5232	molecular chaperone HscC	0.154602	0.214007	0.264496	0.154946	0.226044
PFL_4864	ABC transporter ATP-binding protein	0.101816	-2.12e-05	0.117314	0.264571	0.225668
PFL_2871	MgtC/SapB family protein	0.218424	0.399265	0.151009	0.229814	0.225606
PFL_1209	DNA mismatch repair protein MutS	0.00496869	0.163262	0.174616	0.12819	0.2254
PFL_2890	YqaA family protein	0.368593	0.28347	-0.337558	0.16888	0.225395
PFL_1692	hypothetical protein	0.224237	0.15559	0.189584	0.10061	0.225365
PFL_2222	aldehyde dehydrogenase family protein	0.0958914	0.310126	0.171948	0.49163	0.225356
PFL_3541	fatty acid desaturase family protein	0.194101	0.242963	0.302	0.445793	0.225274
PFL_0956	LysR family transcriptional regulator	-0.0223726	0.248299	0.128592	0.200064	0.225019
#N/A	DUF4435 domain-containing protein	0.0243074	0.152732	0.17859	0.14317	0.225001
PFL_4567	N-acetyltransferase	0.0935624	0.195461	0.1804	0.216244	0.224096
PFL_4085	SMI1/KNR4 family protein	0.00614242	0.2125	0.132021	0.309438	0.223697
PFL_4460	histidine phosphatase family protein	0.192371	0.061963	0.188537	0.176416	0.223269
PFL_6107	hypothetical protein	0.128381	0.304242	0.287062	0.247242	0.223175
PFL_1246	GNAT family N-acetyltransferase	0.12584	0.210561	0.192799	0.152759	0.223088
PFL_0684	DUF4136 domain-containing protein	0.0535466	0.202749	0.207211	0.239311	0.22298
PFL_1846	AAA family ATPase	0.143835	0.191792	0.331445	0.331417	0.222853
PFL_5030	queuosine precursor transporter	-0.0878604	0.109437	0.164001	0.221691	0.222673
#N/A	hypothetical protein	0.0199054	-0.298563	0.0574266	0.00362779	0.222565
PFL_0751	cupin domain-containing protein	0.161387	0.0404875	0.193187	0.131061	0.221887
PFL_0357	oxidative damage protection protein	0.247298	0.473042	0.335477	0.146567	0.221848
PFL_0314	hypothetical protein	0.00395711	0.127167	0.230949	0.236431	0.221821
PFL_1277	hypothetical protein	0.231987	0.144198	0.217813	0.0996101	0.221744
PFL_6132	beta-ketoacyl-ACP synthase 3	0.0955239	0.162328	0.192049	-0.000870484	0.221721
PFL_5344	energy-dependent translational throttle protein EttA	0.213075	0.422549	0.305587	0.270876	0.221456
PFL_0046	hypothetical protein	0.285461	0.370199	0.0907032	0.14064	0.221145
PFL_0696	hypothetical protein	-0.0793505	0.108641	-0.0185972	0.115627	0.220817
PFL_3367	GMC family oxidoreductase N-terminal domain-containing protein	0.141584	0.10104	0.0854552	0.0836905	0.220686
PFL_3280	sulfate permease	-0.1694	0.138064	0.171738	0.200158	0.220676
PFL_0103	Na/Pi cotransporter family protein	-0.05776	0.170118	0.169862	0.150313	0.220603
PFL_4298	ethanolamine permease	0.0460882	0.102837	0.104355	0.200532	0.22045
PFL_1220	DNA circularization N-terminal domain-containing protein	0.0304263	0.105772	0.123572	0.120224	0.220387
PFL_0540	RsiV family protein	0.014335	0.153515	0.128482	0.229512	0.220246
PFL_3080	sugar transferase	0.123644	0.144133	0.281411	0.25602	0.219998
PFL_3851	PepSY domain-containing protein	0.203221	0.122938	0.338777	0.306944	0.219635
PFL_0215	hypothetical protein	0.265198	0.516907	0.0787395	0.49286	0.219522
PFL_4326	BolA family protein	-0.0167882	0.203189	0.169928	0.0923635	0.219489
PFL_2295	SDR family NAD(P)-dependent oxidoreductase	0.0791831	0.459961	0.096187	0.0319132	0.219209
PFL_0433	poly(3-hydroxyalkanoate) depolymerase	0.148883	0.144003	0.179849	0.326535	0.219135
PFL_4342	hypothetical protein	0.0952932	0.173172	0.158728	0.174488	0.21904
PFL_5008	DedA family protein	-0.109974	-0.43414	0.29821	-0.0611986	0.218792
PFL_2036	GNAT family N-acetyltransferase	0.0101227	-0.0444136	0.20512	0.059242	0.218632
PFL_3817	YceK/YidQ family lipoprotein	-0.266596	-0.0642804	0.237576	0.204942	0.218548
PFL_1233	LOG family protein	-0.0385502	0.205294	0.269389	0.196046	0.218523
PFL_4435	C40 family peptidase	0.101481	0.0735538	0.185323	0.125089	0.21845
PFL_2707	response regulator	0.0774571	0.0256515	-0.0220933	-0.0377089	0.21818
PFL_1657	ketoacyl-ACP synthase III	0.0253381	0.159814	0.152233	0.251213	0.218099
PFL_5474	ethanolamine ammonia-lyase subunit EutC	-0.00389054	-0.0164102	0.0993274	0.178179	0.217685
PFL_0503	ethanolamine utilization protein EutH	0.15829	0.194453	0.169969	0.207021	0.217595
PFL_3743	structural protein P5	0.25327	0.306933	0.22613	0.211909	0.217236
PFL_2264	DMT family transporter	0.343508	0.0078353	0.366048	0.0375072	0.217095
PFL_1847	hypothetical protein	0.0470569	0.228383	0.243091	0.0818151	0.216306
PFL_3068	AMP-binding protein	-0.13952	0.222686	0.0482312	0.0509956	0.216304
PFL_0442	thermonuclease family protein	0.118712	0.23652	0.0963555	0.232939	0.215938
PFL_5286	BON domain-containing protein	-0.0128067	0.0668838	0.101752	-0.00205036	0.215296
PFL_5497	GGDEF domain-containing protein	0.0670096	0.0397437	0.102267	0.138717	0.215296
PFL_0272	taurine ABC transporter substrate-binding protein	0.0530489	0.337976	0.108026	0.272928	0.215013
PFL_3316	VOC family protein	0.300725	0.168285	-0.0762039	0.395957	0.214811
PFL_1817	AraC family transcriptional regulator	0.0264769	0.218914	0.079247	0.0964277	0.214748
PFL_5745	nucleoside deaminase	0.276671	0.454318	0.181605	0.15137	0.214074
PFL_1276	DUF1145 domain-containing protein	-0.217119	-0.0565067	0.107058	0.0186802	0.212961
PFL_0339	methyltransferase	-0.124518	-0.00790834	0.0313396	0.225542	0.21203
PFL_3667	protease SohB	0.226116	0.0914009	-0.0659369	0.053938	0.211739
PFL_5485	NAD-dependent epimerase/dehydratase family protein	0.114496	-0.0528164	0.0235272	0.00434724	0.211704
#N/A	hypothetical protein	0.0553201	0.0593209	0.0100809	0.127377	0.211396
PFL_2132	pentapeptide repeat-containing protein	0.309343	0.403678	0.00900189	0.127503	0.211284
PFL_0867	type III PLP-dependent enzyme	0.134717	0.242848	0.183662	0.166943	0.21128
PFL_3412	molybdate ABC transporter substrate-binding protein	0.293799	0.613842	0.365952	0.0373158	0.211046
PFL_4681	ATPase, T2SS/T4P/T4SS family	-0.17297	0.0176503	0.185716	0.182547	0.210996
PFL_2607	K+/H+ antiporter subunit F	0.115706	-0.150878	0.072808	0.0977083	0.210729
PFL_3037	glucosaminidase domain-containing protein	0.14501	0.116029	0.248266	0.1296	0.210648
PFL_5897	sulfite exporter TauE/SafE family protein	0.199029	0.216023	0.097694	0.0679734	0.210172
PFL_1976	tyrosine-type recombinase/integrase	0.0978651	0.175112	0.156398	0.164498	0.21008
PFL_5076	ClpXP protease specificity-enhancing factor	0.0178677	0.0608467	0.206012	0.185817	0.209866
#N/A	tRNA-Gly	-0.062116	0.13684	0.0291046	-0.0058196	0.209286
PFL_1367	GTP-binding protein	0.0349193	0.0903132	-0.0393748	0.146077	0.209222
PFL_2723	choline ABC transporter substrate-binding protein	0.17242	0.167629	0.0258005	0.195561	0.20866
PFL_4249	thiopurine S-methyltransferase	-0.0612293	0.0972768	0.182692	0.0171808	0.208609
PFL_0988	RNA polymerase sigma factor	0.2207	-0.0252089	0.175024	0.341047	0.208353
PFL_1081	N-acetylglucosamine-6-phosphate deacetylase	-0.0036368	0.074461	0.150296	0.191754	0.208295
PFL_2949	alpha/beta hydrolase	0.128902	0.00287628	0.172533	0.145282	0.208281
PFL_0320	phosphatase PAP2 family protein	0.231637	0.33229	0.217975	-0.00678073	0.208246
PFL_5500	alpha/beta hydrolase-fold protein	0.0363562	0.0504805	0.141366	0.105322	0.208106
PFL_1865	2-methylcitrate dehydratase	-0.106172	0.155419	0.134692	0.143159	0.208039
PFL_1385	RidA family protein	-0.122666	0.00115236	-0.0448297	-0.0530989	0.207889
PFL_1970	VacJ family lipoprotein	0.218425	0.147147	0.241617	0.28197	0.207628
PFL_1434	enoyl-CoA hydratase/isomerase family protein	-0.00413418	0.222344	0.175761	0.135001	0.207348
#N/A	DUF3077 domain-containing protein	0.207775	0.236093	0.231244	0.0906821	0.20693
#N/A	Fic/DOC family N-terminal domain-containing protein	0.0268967	0.107793	0.131468	0.180748	0.20691
PFL_3554	TetR/AcrR family transcriptional regulator	0.307309	0.276765	0.208713	0.306913	0.206866
PFL_3980	MFS transporter	0.120752	0.14608	0.193461	0.144121	0.206446
PFL_4865	PhzF family phenazine biosynthesis protein	-0.0268853	0.0535216	0.211134	0.0953497	0.206398
PFL_6195	CDP-alcohol phosphatidyltransferase family protein	0.000518665	0.210433	0.226291	0.241731	0.206166
PFL_3014	hypothetical protein	0.0842864	0.116917	0.13671	0.226435	0.206066
PFL_2497	4-oxalomesaconate tautomerase	0.0820678	0.200567	0.0729413	0.0251246	0.205958
PFL_1430	pseudouridine synthase	0.0553985	0.248492	0.100972	0.229127	0.205849
PFL_3050	UDP-glucose/GDP-mannose dehydrogenase family protein	-0.382119	0.252245	0.377174	0.168603	0.205799
PFL_2347	LysR family transcriptional regulator	0.0834627	0.190235	0.144954	0.22924	0.205639
PFL_0634	GNAT family N-acetyltransferase	-0.00671323	0.0546056	0.441884	0.257511	0.205179
PFL_1477	acyl-CoA dehydrogenase family protein	-0.162081	-0.284581	0.0012886	-0.0643207	0.204263
PFL_2908	LysR family transcriptional regulator	0.101821	0.162756	-0.14125	0.0868154	0.203761
PFL_2883	DUF2934 domain-containing protein	0.34567	0.00893373	0.246247	0.221221	0.203512
PFL_1658	SDR family oxidoreductase	-0.00543365	0.0648776	0.197606	0.265516	0.203382
PFL_5948	SPFH domain-containing protein	0.208872	0.0893904	0.25742	0.185567	0.20271
PFL_3729	GTP 3',8-cyclase MoaA	-0.198443	0.266554	0.137592	0.429253	0.202663
PFL_3770	phage holin, lambda family	0.182874	0.0697703	0.307729	0.0705291	0.202375
PFL_4239	response regulator	0.098447	0.160561	0.264515	0.171941	0.202364
PFL_0947	DUF1244 domain-containing protein	-0.0615946	0.0648994	-0.0141683	0.0156716	0.20222
PFL_2718	MFS transporter	-0.161403	-0.00644584	0.105827	0.0793889	0.202157
#N/A	DUF6555 family protein	-0.299839	-0.0583313	-0.382642	0.02307	0.2012
PFL_2981	HlyD family type I secretion periplasmic adaptor subunit	-0.0174603	0.281837	0.282558	-0.179846	0.201027
PFL_1803	TatD family hydrolase	0.30333	0.221963	0.152389	0.11098	0.200292
PFL_0282	phosphatase PAP2 family protein	0.0443432	0.00101188	0.211775	0.214874	0.199858
PFL_1995	phage portal protein	0.00966925	0.20251	0.388986	0.179662	0.199777
#N/A	transposase	-0.00498082	0.0323482	0.0208275	0.0599731	0.199585
PFL_4279	ABC transporter ATP-binding protein	0.13257	-0.227605	0.268414	0.165367	0.199517
PFL_2335	hypothetical protein	0.0728388	0.0701181	0.127179	0.0866622	0.199439
PFL_6083	type VI secretion system baseplate subunit TssK	0.0987755	-0.0523724	0.0793042	0.193137	0.19936
PFL_4353	hypothetical protein	-0.160797	0.0649491	0.109279	0.243141	0.199144
PFL_3306	enoyl-ACP reductase FabI	-0.0443642	0.343111	0.053186	0.121203	0.198994
PFL_5244	paraquat-inducible protein A	0.092602	0.116263	0.219238	0.248023	0.198911
PFL_3836	FAD-linked oxidase C-terminal domain-containing protein	-0.195017	0.239977	0.335217	0.262683	0.198816
PFL_2859	MdtA/MuxA family multidrug efflux RND transporter periplasmic adaptor subunit	0.351993	0.077767	-0.202212	0.142985	0.198087
PFL_5431	DUF1820 family protein	-0.0348207	0.00871607	0.0998596	0.0919933	0.198051
PFL_3711	energy transducer TonB	0.0587672	-0.0413095	-0.355858	0.57352	0.19788
PFL_2008	hypothetical protein	-0.0596933	0.112617	0.215336	0.247981	0.197657
PFL_3079	NAD-dependent epimerase	-0.125259	0.0800767	-0.0192811	0.160332	0.197655
PFL_4563	SRPBCC family protein	0.12592	-0.0165147	0.273169	0.0584704	0.197568
PFL_4560	LysR family transcriptional regulator	-0.07206	-0.114587	0.0957242	-0.129203	0.197503
PFL_3389	LysR family transcriptional regulator	0.0093352	-0.237282	0.0852583	0.487333	0.197481
PFL_5501	copper-containing nitrite reductase	-0.0460471	0.0705232	0.115613	0.0969023	0.197209
PFL_2635	universal stress protein	0.506036	0.475201	0.360632	0.459554	0.195964
PFL_0596	aldehyde dehydrogenase family protein	0.136654	0.162997	0.214542	0.249445	0.19595
#N/A	hypothetical protein	0.153103	0.207675	0.329919	-0.261475	0.195943
PFL_5807	RidA family protein	-0.464223	0.190611	0.370395	0.0496787	0.195937
PFL_5195	GNAT family N-acetyltransferase	-0.134254	0.122434	0.0689141	-0.0209453	0.195667
PFL_2982	type I secretion system permease/ATPase	0.0913141	0.3092	0.118223	0.312732	0.195363
PFL_2958	peptidoglycan DD-metalloendopeptidase family protein	0.0224797	-0.104241	0.162787	0.255181	0.195337
PFL_4356	glutathione S-transferase N-terminal domain-containing protein	0.0813884	0.25322	0.228414	0.0253033	0.195242
PFL_1484	LysR substrate-binding domain-containing protein	-0.180907	0.290753	-0.225538	-0.0850556	0.195075
PFL_5952	hypothetical protein	0.0126773	0.159124	0.191155	0.169063	0.194617
PFL_0496	sodium/proline symporter PutP	0.0687062	-0.0171034	0.198253	0.139348	0.194494
PFL_3503	MFS transporter	-0.0429794	-0.154888	-0.175618	0.0601656	0.194435
PFL_3624	iron ABC transporter permease	0.353116	0.10887	0.285129	0.677624	0.194266
PFL_3642	amino acid permease	-0.123021	0.0972513	0.0134194	0.148851	0.194152
PFL_4523	DUF2790 domain-containing protein	-0.216442	0.121061	0.104234	0.312611	0.193831
PFL_4721	YetF domain-containing protein	0.0587708	0.0452955	-0.0707107	0.0786322	0.193635
PFL_0382	acyl-CoA dehydrogenase family protein	-0.0314362	0.115738	0.125166	0.200428	0.193403
PFL_2226	NahK/ErcS family hybrid sensor histidine kinase/response regulator	0.101303	0.0199917	0.145928	0.0679245	0.193326
PFL_5176	ABC transporter permease	-0.17502	0.0841081	0.039344	-0.101036	0.193187
PFL_4882	MipA/OmpV family protein	0.100322	0.00596374	0.247477	0.0198201	0.193127
PFL_1140	hypothetical protein	-0.127052	-0.0691937	-0.136411	0.064282	0.193062
PFL_1804	TetR/AcrR family transcriptional regulator	0.0488678	0.191886	0.203457	0.168862	0.192994
PFL_1237	DMT family transporter	0.0631351	0.184804	0.0865698	0.165658	0.192563
PFL_6260	hypothetical protein	0.12092	0.308506	0.197814	0.0199947	0.192335
PFL_2339	polyamine ABC transporter ATP-binding protein	0.0689675	-0.0425148	0.147031	0.0899895	0.192059
#N/A	hypothetical protein	0.188092	0.167769	0.235813	0.238183	0.19186
PFL_3313	sigma-70 family RNA polymerase sigma factor	-0.243677	-0.0715676	0.137192	0.130192	0.191782
PFL_3460	hypothetical protein	-0.163745	-0.404276	0.215493	-0.245484	0.191577
PFL_0498	aminotransferase class V-fold PLP-dependent enzyme	0.0800544	0.105151	0.208703	0.0943671	0.191066
PFL_2308	RNA 3'-terminal phosphate cyclase	0.221191	0.10471	0.255362	-0.0869495	0.190825
PFL_5526	thioredoxin	0.0997875	0.136765	0.210063	0.235904	0.190347
PFL_1625	pseudaminic acid synthase	0.131172	0.163286	0.219751	0.183636	0.190099
PFL_0209	LysR family transcriptional regulator	-0.216881	0.0500986	-0.0836719	-0.0810951	0.189882
#N/A	hypothetical protein	0.170752	-0.0204851	0.3674	0.288987	0.189762
PFL_3318	LysE family translocator	0.0161952	0.158491	0.0853646	0.134707	0.18951
PFL_4259	LysR substrate-binding domain-containing protein	-0.0217524	0.0368768	0.0406822	0.0974887	0.18927
PFL_1508	hypothetical protein	-0.172377	-0.0835117	0.0748629	0.10635	0.188908
#N/A	hypothetical protein	0.215683	0.269213	0.329002	0.325445	0.188885
PFL_3826	helix-turn-helix transcriptional regulator	0.324148	-0.0477928	0.390315	0.354724	0.188139
PFL_1704	DUF808 domain-containing protein	-0.102568	-0.032334	0.114079	0.0835812	0.18803
PFL_4285	transglycosylase SLT domain-containing protein	-0.0250686	0.0967855	0.142004	0.167445	0.187945
PFL_3337	transporter substrate-binding domain-containing protein	0.181703	0.284734	0.323241	0.204175	0.187732
PFL_2471	hypothetical protein	0.00724	0.099573	0.11904	-0.0377931	0.187669
PFL_2641	GFA family protein	-0.0273592	0.00450643	0.0999245	0.147496	0.187048
#N/A	DUF4156 domain-containing protein	-0.33258	-0.217833	0.0591097	0.169642	0.187034
PFL_0214	aryl-sulfate sulfotransferase	-0.106369	0.0238417	0.0201273	0.0726033	0.186997
#N/A	hypothetical protein	-0.0290592	-0.0110915	0.146733	-0.000155067	0.186845
PFL_2010	phage major tail tube protein	0.362049	0.246217	0.191376	-0.029784	0.186838
PFL_3663	DUF2970 domain-containing protein	0.847995	0.822576	0.244296	-0.141281	0.186817
PFL_2971	NAD-dependent epimerase/dehydratase family protein	-0.0552642	-0.19946	-0.213135	-0.00226348	0.186491
PFL_4450	response regulator transcription factor	0.162754	0.0999864	0.0734304	0.0941466	0.186189
PFL_2401	DUF1993 domain-containing protein	0.0158707	0.117917	0.170215	0.169831	0.186114
PFL_5730	TraX family protein	-0.00450666	-0.015477	-0.0346355	0.0985653	0.186093
PFL_4709	TIGR03757 family integrating conjugative element protein	0.055353	0.129655	0.107264	0.140782	0.186066
PFL_2803	NADP-dependent oxidoreductase	-0.174872	0.0749771	0.127573	0.470973	0.185943
PFL_3963	LysR substrate-binding domain-containing protein	-0.249766	0.331399	0.138749	0.227034	0.185901
PFL_1419	hypothetical protein	0.0434087	0.147532	0.226571	0.299894	0.185491
PFL_3473	GntR family transcriptional regulator	0.198166	0.0217417	0.0182073	0.195123	0.185479
PFL_3942	M14-type cytosolic carboxypeptidase	0.0969531	0.203567	0.135517	0.12071	0.185396
PFL_2085	type B chloramphenicol O-acetyltransferase	0.0270277	-0.00155487	0.0861943	0.110662	0.185363
PFL_1166	glycosyltransferase	-0.0796639	0.144161	0.202196	0.122196	0.185196
PFL_4444	DUF2058 domain-containing protein	0.0486205	0.144237	0.202146	0.0712076	0.185063
PFL_4041	sigma-70 family RNA polymerase sigma factor	0.0263661	-0.08348	0.103847	0.153086	0.18485
PFL_4272	thioredoxin family protein	0.166763	0.0619772	-0.00792864	0.133495	0.18463
#N/A	hypothetical protein	0.0346987	0.140011	-0.0711169	0.12599	0.184261
PFL_2392	FecR domain-containing protein	-0.065557	0.11018	0.217737	0.117359	0.183811
PFL_1126	hypothetical protein	-0.313168	0.0309359	-0.0541016	0.175871	0.183782
PFL_1593	response regulator transcription factor	-0.200985	-0.199875	0.120259	0.12635	0.183727
PFL_3033	alpha/beta hydrolase	0.0165441	0.0707668	0.132815	0.0456879	0.183682
PFL_5071	16S rRNA (cytidine(1402)-2'-O)-methyltransferase	0.226779	0.113559	0.218422	0.141268	0.183295
PFL_5824	methyl-accepting chemotaxis protein	-0.215481	0.351127	-0.200168	0.165285	0.183293
PFL_1329	OprD family porin	0.0767309	0.0531806	0.0765547	0.0700189	0.183102
PFL_6029	NorM family multidrug efflux MATE transporter	-0.0900482	0.0832666	0.118555	0.114849	0.183018
PFL_0620	PsiF family protein	-0.129356	-0.0205491	0.117262	-0.0628242	0.182821
PFL_5128	CPXCG motif-containing cysteine-rich protein	-0.0598174	0.174287	0.0992737	0.213245	0.182718
PFL_2617	LLM class flavin-dependent oxidoreductase	0.0802742	0.0348084	0.145468	0.236135	0.182534
PFL_1749	DUF4892 domain-containing protein	-0.248745	0.0188178	0.0381445	-0.20656	0.182267
PFL_4241	GAF domain-containing protein	-0.138876	-0.123751	0.193917	0.186677	0.182231
PFL_3051	phospholipid carrier-dependent glycosyltransferase	0.0941191	0.22609	0.0848292	0.0843671	0.182173
PFL_5977	NADPH:quinone oxidoreductase family protein	-0.0909288	0.150139	0.161531	0.144794	0.182066
PFL_6035	cupin domain-containing protein	0.0353578	0.0623678	0.125739	0.209182	0.18188
PFL_2621	branched-chain amino acid ABC transporter permease	-0.0326183	0.158673	0.0376616	0.151205	0.181568
PFL_3110	FMN-dependent NADH-azoreductase	0.0360457	0.0491328	0.166567	-0.0478707	0.181405
PFL_5461	CidA/LrgA family protein	0.171197	-0.0263058	0.269055	0.261961	0.18112
#N/A	DUF4440 domain-containing protein	0.206979	0.0513045	-0.0656119	0.121591	0.181107
PFL_4133	S8 family serine peptidase	0.138684	0.129553	0.271245	0.182346	0.18069
PFL_0871	ABC transporter permease	0.0146165	0.237554	0.0888947	0.0916476	0.180527
PFL_1200	S-(hydroxymethyl)glutathione dehydrogenase/class III alcohol dehydrogenase	0.116117	0.164218	0.26107	0.237339	0.180475
PFL_2444	DUF6713 family protein	0.0223913	0.301283	0.0261849	-0.0292957	0.18025
PFL_2674	hypothetical protein	-0.217146	-0.0706163	0.244275	0.029856	0.180207
PFL_4301	GntR family transcriptional regulator	-0.0222526	0.0791296	0.107984	0.112801	0.179935
PFL_3197	TIGR03067 domain-containing protein	-0.0543864	-0.00265415	-0.0727197	0.0653976	0.179764
PFL_4905	hypothetical protein	0.133819	0.163773	0.0610121	0.15842	0.179571
PFL_0678	translation initiation factor Sui1	0.404961	0.12702	-0.0763658	0.177263	0.17894
PFL_0554	HDOD domain-containing protein	0.114473	-0.0384501	0.106817	0.179726	0.178223
PFL_5744	hydroxyisourate hydrolase	0.0364083	-0.181917	-0.0435855	0.0106165	0.178151
PFL_2986	LysR family transcriptional regulator	-0.142299	0.0946198	0.0465942	-0.0688836	0.178107
PFL_5479	hypothetical protein	0.148811	0.173476	0.147948	0.242846	0.177796
PFL_4464	Yip1 family protein	-0.0336892	0.0268549	0.162227	0.187566	0.177772
PFL_3993	D-alanyl-D-alanine endopeptidase	0.0612074	0.232652	0.266713	0.339965	0.177476
PFL_3069	AraC family transcriptional regulator	-0.339761	-0.290942	0.0886773	0.0885116	0.176937
PFL_0221	CynX/NimT family MFS transporter	0.146695	0.140808	-0.0882655	0.131737	0.176303
PFL_5910	FAD-binding oxidoreductase	-0.014274	0.15107	0.0903824	0.117189	0.176122
PFL_0788	zinc-binding alcohol dehydrogenase family protein	-0.00396296	0.151097	0.181882	0.101028	0.175893
#N/A	DUF4224 domain-containing protein	-0.179163	0.224375	0.307007	0.244517	0.1757
PFL_2291	sigma-70 family RNA polymerase sigma factor	0.218382	-0.0371135	0.0396785	-0.021951	0.175498
PFL_2649	MmgE/PrpD family protein	0.0150877	-0.0494189	0.0562034	0.0605286	0.175446
PFL_3502	ABC transporter ATP-binding protein	-0.241955	-0.0281683	0.282126	0.0391044	0.175264
PFL_2279	tRNA 2-selenouridine(34) synthase MnmH	-0.0977963	0.243723	0.175851	0.154791	0.174924
PFL_2370	tRNA (adenine(22)-N(1))-methyltransferase TrmK	0.0393841	0.354727	0.270541	-0.207862	0.174866
PFL_5187	type II toxin-antitoxin system HigB family toxin	-0.574498	0.52196	0.356027	0.642042	0.17451
PFL_2872	alpha-1,4-glucan--maltose-1-phosphate maltosyltransferase	0.116305	0.151786	0.178108	0.141341	0.174147
PFL_3418	YbjQ family protein	-0.130676	0.0484259	-0.10483	0.0625279	0.174123
PFL_1219	tail protein	-0.259549	0.0736963	0.0946786	0.158338	0.174107
PFL_0599	branched-chain amino acid ABC transporter permease	0.0742424	0.120447	0.159278	0.186089	0.173914
PFL_2128	GNAT family N-acetyltransferase	-0.336839	0.00507725	0.119228	0.0483774	0.173804
PFL_2729	AAA family ATPase	0.0144578	0.13345	0.221124	0.0179975	0.173747
PFL_1164	methyltransferase domain-containing protein	0.0322311	0.0497177	0.132416	0.21488	0.173636
PFL_2672	hypothetical protein	0.183794	0.311459	0.224379	0.476101	0.173178
PFL_1034	GTP cyclohydrolase II	-0.0768142	-0.0232013	-0.146695	0.0950485	0.173128
PFL_0188	sensor domain-containing diguanylate cyclase	-0.00143346	-0.111942	0.22808	0.119745	0.173027
PFL_3958	hypothetical protein	0.120993	-0.129047	0.303707	0.142448	0.172942
PFL_2350	TetR family transcriptional regulator	0.037436	0.232121	0.176437	0.0770004	0.172879
PFL_2488	LysR family transcriptional regulator	0.00684595	-0.197599	0.124821	0.0455235	0.172645
PFL_0292	YMGG-like glycine zipper-containing protein	-0.285421	-0.0170003	-0.00581842	0.0897592	0.172525
PFL_5307	outer membrane protein assembly factor BamD	0.0169163	-0.477549	-0.590543	0.0901695	0.172165
PFL_2313	hypothetical protein	-0.0382558	0.308543	0.152295	0.0726925	0.172115
PFL_3040	ABC transporter ATP-binding protein	0.113755	-0.0355053	-0.171237	-0.193349	0.172089
PFL_5861	hydrolase	-0.0234663	0.0296321	-0.0234079	0.0775986	0.17206
PFL_5873	SagB family peptide dehydrogenase	-0.0319817	0.0890559	-0.0165618	0.093492	0.171908
PFL_2445	GNAT family N-acetyltransferase	0.0573057	0.0325348	0.277517	0.308433	0.171835
PFL_0445	type IV pilus assembly protein PilM	0.0252328	0.00469678	0.0120355	0.269294	0.171704
PFL_0747	CoA-acylating methylmalonate-semialdehyde dehydrogenase	0.00861587	0.175999	0.198998	0.164747	0.171325
PFL_4867	MIP/aquaporin family protein	0.0693161	-0.0773944	0.101357	0.12362	0.17123
PFL_4022	MurR/RpiR family transcriptional regulator	0.0750739	-0.0253582	0.1644	0.17022	0.171041
PFL_5305	peptidoglycan editing factor PgeF	0.118804	0.182224	0.107164	0.200749	0.170887
PFL_4833	lipopolysaccharide kinase InaA family protein	-0.00814822	-0.00838141	0.243777	0.145615	0.170759
PFL_5202	DMT family transporter	-0.118754	0.068173	0.118251	0.124208	0.170708
PFL_3755	phage tail protein	0.198947	-0.231456	0.174184	0.293732	0.170707
PFL_4570	sensor histidine kinase KdpD	-0.0723769	0.248477	0.134832	0.170115	0.170591
PFL_2127	putidacin L1 family lectin-like bacteriocin	-0.00119766	0.078032	0.174959	0.0807222	0.170291
PFL_6265	TIGR02449 family protein	0.0601638	0.180015	0.0726963	0.0740435	0.170269
PFL_1580	MarR family transcriptional regulator	0.173005	0.17862	0.162134	0.223622	0.169907
#N/A	hypothetical protein	-0.217754	0.256504	0.246343	0.343781	0.169611
PFL_5369	HigA family addiction module antitoxin	-0.596513	-0.0647976	0.0571248	0.475534	0.16951
PFL_2018	glycoside hydrolase family 19 protein	0.158713	0.0683676	-0.079269	-0.0239187	0.169344
PFL_1468	fimbrial protein	-0.0704705	0.0448511	0.141602	0.0531892	0.169183
PFL_3928	exodeoxyribonuclease III	-0.123344	-0.141662	0.0232056	0.103375	0.169084
PFL_0584	YgiQ family radical SAM protein	0.0593273	0.128627	0.101067	0.123916	0.168949
PFL_5486	GtrA family protein	-0.0020561	-0.114244	-0.132388	0.0110063	0.168844
PFL_3961	FAD-dependent oxidoreductase	0.134494	0.00666783	0.103641	0.158959	0.168412
PFL_1765	LysE family transporter	0.0600422	0.0466727	0.00123	0.186711	0.16762
PFL_3279	YCF48-related protein	0.016666	0.268017	0.015647	0.0336358	0.167389
PFL_4184	thiol:disulfide interchange protein DsbG	0.0969139	0.0826228	0.140094	0.00342312	0.167336
PFL_4357	hypothetical protein	0.146243	0.12341	0.107347	0.147133	0.16733
PFL_0653	type II toxin-antitoxin system RelE/ParE family toxin	0.279297	0.234989	0.216473	0.241288	0.167291
PFL_3028	AMP-binding protein	0.0908155	-0.0977789	0.0628942	0.0157749	0.167272
PFL_4537	antibiotic biosynthesis monooxygenase	-0.00442035	0.161197	0.402633	0.0182413	0.167133
PFL_5118	MFS transporter	0.0169738	0.191385	0.154828	0.0943971	0.167122
PFL_2426	hypothetical protein	-0.0103889	0.0473359	0.0839334	0.221915	0.16667
PFL_3148	heavy metal sensor histidine kinase	-0.00441274	0.0327564	-0.0872672	0.0990541	0.166566
PFL_1275	OmpA family protein	-0.105571	0.152758	0.220553	0.0544142	0.166383
PFL_2668	hypothetical protein	0.245331	-0.066755	0.211164	0.0666273	0.166316
PFL_2028	glycosyltransferase	0.0731797	0.0908654	0.146455	0.0781134	0.166257
PFL_6060	YicC/YloC family endoribonuclease	0.305893	0.0567451	0.251636	0.161105	0.166014
PFL_1643	STAS domain-containing protein	0.232892	0.00965962	0.212318	0.122029	0.165938
PFL_0151	YbaK/EbsC family protein	0.088798	0.133041	0.182298	0.0936942	0.165877
PFL_0493	methyl-accepting chemotaxis protein	-0.0237887	-0.028677	0.142702	0.053222	0.165865
PFL_4303	SDR family oxidoreductase	0.0566935	0.0814779	0.126141	0.110566	0.165402
PFL_3060	ABC transporter permease subunit	-0.331151	-0.0520585	0.0431513	-0.0102188	0.16528
PFL_4982	hypothetical protein	0.0104071	0.176011	0.246182	0.284708	0.165147
PFL_3557	amidohydrolase family protein	-0.0853282	0.0753529	0.19029	0.0962986	0.165099
PFL_5717	DUF1190 domain-containing protein	-0.126916	-0.00667819	-0.0914353	0.108906	0.165005
PFL_0780	DUF2589 domain-containing protein	-0.137087	-0.267848	0.0172169	-0.115729	0.164841
PFL_6149	FMN-binding negative transcriptional regulator	-0.10067	0.0352688	0.203455	0.165892	0.164788
PFL_1577	YbaN family protein	0.0596251	0.0678079	0.211602	0.0371288	0.164702
PFL_0211	alkaline phosphatase family protein	0.0826434	0.0389746	0.134195	0.0993783	0.164691
PFL_3514	methionine gamma-lyase	0.0431789	0.0966736	0.238111	0.102101	0.164414
PFL_2252	ABC transporter substrate-binding protein	0.256989	0.337754	0.170775	0.0907966	0.164281
PFL_1351	beta-glucosidase BglX	-0.0500588	-0.066732	0.0614783	0.0632483	0.163956
PFL_2251	rhodanese-like domain-containing protein	0.0979527	0.271723	0.268899	0.0409195	0.163784
PFL_3167	ABC transporter substrate-binding protein	0.239448	0.391446	0.496252	0.722836	0.163634
PFL_4289	thioesterase family protein	-0.0290014	0.230085	0.269279	0.127031	0.163481
PFL_4176	zinc ABC transporter substrate-binding protein	0.223223	-0.220708	0.217913	-0.0443196	0.163377
PFL_2864	SDR family oxidoreductase	0.0433953	0.0691232	0.141215	0.197386	0.163357
PFL_0931	DUF4198 domain-containing protein	0.0581345	0.0419602	0.0796829	0.128717	0.162825
PFL_3656	CbtB-domain containing protein	-0.269477	-0.0333857	-0.0258457	-0.019905	0.162824
PFL_1333	efflux system transcriptional repressor EmhR	0.21772	0.110947	0.136316	0.0372869	0.162818
PFL_3593	FAD-binding oxidoreductase	0.0909891	0.0901092	0.0288241	0.180376	0.162725
PFL_0967	homogentisate 1,2-dioxygenase	0.271311	0.312567	0.345139	0.0836743	0.162409
PFL_1388	2OG-Fe(II) oxygenase	-0.127857	0.0175807	0.0617865	0.0566019	0.162381
PFL_5639	ABC transporter ATP-binding protein	0.178178	0.106428	0.0782068	0.0712107	0.162371
PFL_2911	LysR family transcriptional regulator	0.0843455	0.0283555	0.16821	0.24387	0.162125
PFL_0632	urease subunit beta	0.186693	0.176128	0.0829187	0.310284	0.161881
#N/A	hypothetical protein	0.0209094	0.044578	0.0711744	-0.0027707	0.161322
PFL_3375	MFS transporter	0.0932054	0.396115	-0.0427454	0.1294	0.1613
PFL_4233	hypothetical protein	-0.397161	-0.264126	0.232781	0.0388778	0.161268
PFL_2023	AAA family ATPase	0.0031652	0.013575	0.0785193	0.15778	0.161164
PFL_2354	SDR family oxidoreductase	-0.0342367	0.0784573	0.129793	0.161392	0.161144
PFL_0101	DUF5924 family protein	-0.21661	-0.0039635	0.0894405	0.0105074	0.161082
PFL_2315	MFS transporter	0.220121	0.230523	0.112675	0.143747	0.16105
PFL_1600	SMC-Scp complex subunit ScpB	-0.279756	0.00897678	-0.174861	0.340426	0.160928
PFL_3057	Lrp/AsnC family transcriptional regulator	-0.0982118	-0.232911	-0.437354	0.132296	0.160693
PFL_4021	nucleoside 2-deoxyribosyltransferase	-0.0525401	0.0729563	0.197808	0.344445	0.160663
PFL_2509	LysE family translocator	0.000173014	0.386096	0.0784895	0.0725464	0.160659
PFL_5718	DUF350 domain-containing protein	-0.0619637	0.121858	0.134788	0.219	0.160595
PFL_6085	type VI secretion system-associated FHA domain protein TagH	0.0800836	0.0372507	0.115725	0.214071	0.160513
#N/A	Com family DNA-binding transcriptional regulator	0.216537	0.362369	0.253795	0.298363	0.16045
PFL_1703	TetR/AcrR family transcriptional regulator	0.0157462	0.0363098	0.0996049	0.0130791	0.16045
PFL_6183	dihydroorotase	0.000258688	0.0306436	0.151248	0.181494	0.160436
PFL_5796	formate/nitrite transporter family protein	0.051796	0.175192	0.046898	0.0815802	0.160202
PFL_2290	porphobilinogen synthase	-0.1192	0.184816	0.194198	0.487945	0.160166
PFL_3015	hypothetical protein	0.0535982	0.231005	0.107138	0.121012	0.16004
PFL_5533	NAD-dependent epimerase/dehydratase family protein	-0.23376	-0.0651847	-0.068984	0.105185	0.159994
#N/A	hypothetical protein	-0.215157	0.00543593	0.244603	0.101687	0.159815
PFL_2776	hypothetical protein	0.118565	0.153109	0.149404	0.269808	0.15972
PFL_0994	bifunctional metallophosphatase/5'-nucleotidase	-0.127325	0.206199	0.0884885	0.23861	0.159279
PFL_2943	AMP-binding protein	0.0226799	0.0716251	-0.141504	0.134895	0.159048
PFL_1519	cysteine synthase A	0.00518142	0.380262	0.16371	0.199409	0.158793
PFL_2014	phage tail protein	-0.138102	-0.0814595	-0.0818912	-0.059286	0.158665
PFL_2648	acyl-CoA dehydrogenase family protein	-0.0400361	0.131877	0.216431	0.217669	0.158605
PFL_5007	hypothetical protein	-0.0799251	0.0453249	0.200105	0.128356	0.158373
PFL_2928	NAD(P)-dependent oxidoreductase	-0.000743827	0.0240465	0.0828776	0.0973194	0.158225
PFL_5178	amidase	0.0245816	-0.0512014	0.0705908	0.0769158	0.158152
PFL_4234	EAL domain-containing protein	-0.111666	0.074184	0.0555775	0.0847951	0.158006
PFL_3277	DUF5629 family protein	-0.887333	0.464373	0.54623	-0.296529	0.157661
PFL_4363	MarR family transcriptional regulator	0.72989	0.35766	-0.135588	0.314739	0.157584
PFL_2245	glutamine synthetase family protein	-0.710161	-0.177817	-0.215051	-0.0224853	0.157113
#N/A	hypothetical protein	-0.0748863	0.259879	0.238303	0.217548	0.156839
PFL_3379	sugar diacid recognition domain-containing protein	0.106668	0.217983	-0.0549201	0.0769016	0.156736
PFL_3598	VOC family protein	0.0377987	-0.197556	-0.191951	-0.0147362	0.156634
PFL_4557	TetR/AcrR family transcriptional regulator	-0.166396	0.0231059	-0.0715253	0.0407993	0.156478
PFL_2462	LysR family transcriptional regulator	0.0098153	0.121804	0.0977956	0.168567	0.15612
PFL_1338	ACP phosphodiesterase	-0.148052	0.0544141	0.100345	0.130681	0.155952
PFL_0109	DUF2388 domain-containing protein	0.0688554	0.0156925	0.250122	-0.0385163	0.155819
PFL_5988	isoprenoid biosynthesis glyoxalase ElbB	0.0464799	0.0184581	0.134182	0.139124	0.155773
PFL_1697	pyruvate kinase	-0.0849579	0.0484063	0.118018	0.0316468	0.155746
PFL_1989	VapE domain-containing protein	0.0471237	0.0662788	-0.0006766	0.103272	0.155575
PFL_4016	PepSY domain-containing protein	0.526086	-0.0326091	-0.204516	0.000420491	0.155339
PFL_5224	lysozyme inhibitor LprI family protein	-0.271792	0.107525	0.125163	0.117327	0.155038
PFL_4625	RNA polymerase sigma factor	-0.0182789	0.0311431	0.161338	0.165678	0.154545
PFL_1299	high-affinity branched-chain amino acid ABC transporter permease LivH	0.0546114	0.201487	0.185486	0.168596	0.154489
PFL_0417	amino acid ABC transporter ATP-binding protein	-0.0997173	0.241829	0.0549045	0.019192	0.153444
PFL_1247	30S ribosomal protein S12 methylthiotransferase RimO	0.16651	0.0726271	0.167874	0.146929	0.153423
#N/A	hypothetical protein	0.0695471	0.0991446	0.142397	0.148759	0.153379
PFL_6113	type II toxin-antitoxin system RelE/ParE family toxin	0.00612651	0.0915688	0.126238	0.0882167	0.15337
#N/A	hypothetical protein	0.580819	0.129977	0.200365	0.149037	0.153342
PFL_3873	glycosyl transferase family protein	0.112446	0.0372074	0.220626	0.148669	0.153335
PFL_4678	ATPase, T2SS/T4P/T4SS family	-0.0259418	0.0623134	0.073829	0.0417119	0.15326
PFL_5865	coniferyl aldehyde dehydrogenase	0.0554681	0.169839	0.0876985	0.172284	0.15291
PFL_3596	GGDEF domain-containing protein	0.0918643	0.113143	0.11429	0.153851	0.15282
PFL_2319	LysR family transcriptional regulator	0.13775	-0.0043899	0.0212545	0.190636	0.152812
PFL_1810	cytosine permease	-0.0198661	-0.182304	-0.00460674	-0.0437395	0.152641
PFL_4045	hypothetical protein	0.139084	0.19283	0.582601	0.0408898	0.152571
PFL_3093	ChbG/HpnK family deacetylase	0.18274	0.0760404	-0.020085	-0.106432	0.152525
PFL_0392	DUF3999 domain-containing protein	-0.0325931	0.0600021	0.0246693	0.100545	0.152236
PFL_3749	Mov34/MPN/PAD-1 family protein	0.0444706	-0.0568619	-0.00647781	0.00468186	0.152111
PFL_4993	OprD family outer membrane porin	0.0646051	0.0853359	0.093025	0.208602	0.152025
#N/A	tRNA-Lys	0.0185277	-0.148945	-0.140072	-0.147015	0.152007
PFL_1862	2-methylcitrate synthase	-0.0850263	0.00153302	0.0266487	0.0533567	0.151742
PFL_4717	ferritin-like domain-containing protein	-0.0986071	0.134969	0.164071	0.224292	0.151723
PFL_4708	DsbA family protein	-0.00774778	0.0957642	0.124437	0.106968	0.151569
PFL_4699	hypothetical protein	0.0915847	0.150875	0.0711702	0.191004	0.151545
PFL_1538	LysR family transcriptional regulator	-0.171186	0.470416	-0.0422626	0.077116	0.151432
PFL_6090	type VI secretion system baseplate subunit TssE	0.0614983	0.0626545	0.170151	0.228868	0.151381
PFL_1499	YcgN family cysteine cluster protein	0.142015	0.0732908	0.152531	0.308917	0.151085
PFL_4700	RAQPRD family integrative conjugative element protein	0.0334238	0.0692665	-0.0265832	0.243268	0.150953
PFL_2453	NAD-dependent deacylase	-0.204355	-0.242976	-0.0802757	-0.0302662	0.150849
PFL_0158	efflux transporter outer membrane subunit	0.132367	0.0501565	0.0139462	-0.0226258	0.150722
PFL_1480	GntR family transcriptional regulator	0.104812	0.0221855	0.335709	0.122561	0.150698
PFL_3084	glycosyltransferase family 4 protein	0.330583	0.231507	0.0424926	0.100799	0.150675
PFL_4724	hypothetical protein	0.289136	0.336754	0.303497	0.28499	0.150632
PFL_4600	alpha/beta hydrolase	-0.0785237	0.0376493	0.164629	-0.0529799	0.150563
PFL_4984	endonuclease NucS domain-containing protein	-0.0293121	0.0870504	0.107572	0.206197	0.150427
PFL_5359	large-conductance mechanosensitive channel protein MscL	0.180831	-0.269509	-0.213329	-0.0773771	0.150367
PFL_0238	efflux RND transporter permease subunit	0.0543691	0.0913241	0.131131	0.258024	0.150084
PFL_5734	glycine-betaine demethylase subunit GbcB	0.000407289	-0.0957127	0.0675461	0.170684	0.150007
PFL_2645	hypothetical protein	0.0104955	0.249422	0.22678	0.0515726	0.149994
PFL_0858	catabolite repressor/activator	-0.0555628	-0.00517441	0.0769741	0.15647	0.149134
PFL_2212	response regulator transcription factor	-0.144658	-0.235942	-0.242445	-0.402751	0.148995
PFL_1622	UDP-4-amino-4, 6-dideoxy-N-acetyl-beta-L-altrosamine transaminase	-0.00777645	0.117225	0.133008	0.192059	0.148977
PFL_0638	urea ABC transporter ATP-binding protein UrtD	0.384242	0.262459	-0.229804	0.0092475	0.148957
PFL_5695	TOBE domain-containing protein	0.0264652	0.0835983	-0.0649107	0.13385	0.148901
PFL_0926	BolA family protein	-0.353998	0.188568	-0.159618	-0.0235639	0.14838
#N/A	Cro/CI family transcriptional regulator	-0.136618	-0.269374	0.0231129	-0.125612	0.148103
PFL_0064	cytochrome c oxidase subunit 3	0.013158	-0.0622283	0.0588854	0.0960386	0.148066
PFL_3926	autotransporter assembly complex family protein	0.121397	-0.0387342	0.137135	0.0172866	0.147758
PFL_2355	MerR family transcriptional regulator	0.201004	-0.108178	0.00247522	0.0113604	0.147496
PFL_1872	zinc transporter ZntB	0.0871583	0.158793	0.091814	0.0508615	0.14743
PFL_2152	GDL motif peptide-associated radical SAM/SPASM maturase	-0.111564	0.142922	0.287932	0.230163	0.147183
PFL_3745	tail assembly protein	0.088966	0.122666	0.167612	0.134703	0.147025
PFL_1327	DUF1641 domain-containing protein	-0.119056	0.237589	0.0863988	0.150563	0.146978
PFL_0941	glutathione peroxidase	-0.0608021	0.104664	0.0847668	0.0826399	0.146801
#N/A	hypothetical protein	-0.0855761	0.150747	0.123387	0.209168	0.146518
PFL_2785	LysR family transcriptional regulator	-0.050669	0.0761232	0.184386	0.131692	0.146498
PFL_3849	sialidase family protein	0.13264	0.149557	0.0500207	0.108797	0.14609
PFL_4111	LysE family translocator	-0.113099	0.239178	0.222624	0.229478	0.145977
PFL_2513	antibiotic biosynthesis monooxygenase	0.323717	0.0679327	0.12731	0.255351	0.145972
PFL_1086	gamma carbonic anhydrase family protein	0.138969	0.0677639	0.153093	0.0959499	0.145963
PFL_3597	TerC family protein	-0.249101	-0.359138	-0.0735216	0.00299567	0.14589
PFL_5773	NAD(P)/FAD-dependent oxidoreductase	0.0788387	0.179324	0.266052	0.278381	0.145888
PFL_1783	(2Fe-2S)-binding protein	-0.0276061	-0.00465614	-0.0006766	0.025495	0.145875
PFL_0279	ATP-dependent zinc protease	0.161957	0.248339	0.101279	0.25759	0.145733
PFL_6179	metal ABC transporter permease	-0.255848	-0.0710614	0.386391	-0.0458335	0.145648
PFL_0866	tetratricopeptide repeat protein	0.05773	0.228414	-0.0265374	0.119374	0.145511
PFL_2558	efflux RND transporter permease subunit	0.0315949	0.0969305	0.192111	0.0978277	0.145505
PFL_5262	cyclic nucleotide-binding domain-containing protein	0.262081	0.276098	0.219721	0.165138	0.145358
PFL_3270	efflux RND transporter periplasmic adaptor subunit	0.358265	0.371898	0.0261615	0.266247	0.145159
PFL_2630	cysteine hydrolase family protein	0.0624896	0.206304	0.277689	0.275756	0.145098
PFL_1721	ADP-forming succinate--CoA ligase subunit beta	-1.44984	0.600756	0.0188578	-0.00361321	0.145025
PFL_1414	APC family permease	0.0236128	-0.0244249	-0.0327752	0.0871646	0.144949
PFL_3109	dienelactone hydrolase	-0.228339	0.18205	0.195351	0.164635	0.144857
PFL_0697	type II and III secretion system protein family protein	-0.0908891	0.109467	0.170162	0.125599	0.144803
PFL_4115	ADP-ribosylglycohydrolase family protein	0.14289	0.207445	0.27098	0.104903	0.144776
PFL_5898	NRDE family protein	-0.0134275	0.11486	0.00786992	0.167094	0.14469
PFL_3778	hypothetical protein	0.0719272	-0.171706	0.237708	0.0755343	0.144382
PFL_5172	MFS transporter	0.0839528	0.0874515	0.00262946	0.050063	0.144176
PFL_3605	monodechloroaminopyrrolnitrin synthase PrnB family protein	-0.104133	0.031756	0.0983111	-0.0237162	0.14413
PFL_3945	cytochrome b	0.0259955	-0.0422671	0.244238	0.144463	0.144016
PFL_2260	DUF3833 domain-containing protein	0.14416	-0.0655944	0.115525	0.258844	0.143958
PFL_3775	hypothetical protein	-0.171895	0.00836399	0.0474184	0.0880611	0.143887
PFL_4912	TonB-dependent receptor	-0.0165721	0.0498413	0.119466	0.103623	0.143762
PFL_0882	cupin domain-containing protein	-0.016418	-0.0284129	0.0664065	0.0596584	0.143613
PFL_1511	LysR family transcriptional regulator	-0.190853	0.0974621	0.248707	0.0605512	0.143412
PFL_4837	LTA synthase family protein	0.0283039	0.135769	0.147255	0.15941	0.143319
PFL_0479	lysophospholipid acyltransferase family protein	0.00865475	0.17003	0.129007	0.099971	0.143223
PFL_0199	heme-binding protein	-0.0653118	-0.19101	-0.113472	0.059814	0.143116
PFL_3263	dimethylsulfone monooxygenase SfnG	0.0695861	0.236239	0.507459	0.191419	0.143022
PFL_2361	aminotransferase class III-fold pyridoxal phosphate-dependent enzyme	0.0773042	0.13145	0.174573	0.22324	0.14301
PFL_4746	hypothetical protein	-0.265195	0.161062	0.0781177	-0.327584	0.142642
PFL_0652	addiction module antidote protein	-0.631202	-0.0296747	-0.0293389	0.097915	0.142504
PFL_1217	phage tail tube protein	-0.0134058	-0.00155418	0.190878	-0.141162	0.142483
PFL_3012	hypothetical protein	0.112377	0.0655831	0.153179	0.226243	0.142482
PFL_1903	transporter substrate-binding domain-containing protein	-0.0139484	0.185429	0.22568	0.0772826	0.142454
PFL_3948	anti-sigma factor	0.198836	0.435382	0.0435603	0.268201	0.142416
PFL_5145	DUF523 and DUF1722 domain-containing protein	0.0203336	0.0703054	0.160811	0.208257	0.142226
PFL_0045	hypothetical protein	-0.00604993	-0.086242	-0.0675046	0.324706	0.142037
PFL_1558	AraC family transcriptional regulator	-0.0537629	0.0426029	0.098109	0.0722326	0.141919
PFL_4104	alpha/beta hydrolase	-0.293642	-0.0788794	0.00524497	-0.095027	0.141903
PFL_1341	acyl-CoA dehydrogenase	0.0251749	0.0819485	0.0352295	0.00919293	0.141835
PFL_0248	cystine ABC transporter substrate-binding protein	-0.0261944	0.118846	0.0120529	0.0292521	0.141834
PFL_6040	YkgJ family cysteine cluster protein	0.149223	0.0169401	-0.0315977	-0.0513445	0.141688
PFL_1078	N-acetylglucosamine-specific PTS transporter subunit IIBC	-0.0422259	0.106243	0.0903798	0.0601334	0.141491
PFL_5502	DUF2135 domain-containing protein	0.0474776	0.0462328	0.152707	0.0299184	0.141476
PFL_2397	GFA family protein	-0.00779523	0.108579	-0.0922687	0.102293	0.141459
PFL_5852	DUF423 domain-containing protein	-0.14641	0.0684792	0.0479843	0.0353161	0.141185
PFL_1245	rRNA pseudouridine synthase	0.0302255	0.322869	0.0999793	0.0645645	0.141149
PFL_1755	NADP-dependent oxidoreductase	0.123703	0.0401098	0.161321	0.0883396	0.141087
PFL_0865	Fe2+-dependent dioxygenase	0.125437	0.0573232	0.0834007	-0.25953	0.141005
PFL_5473	ethanolamine ammonia-lyase subunit EutB	0.104	0.0464459	0.138445	0.151359	0.140924
PFL_0642	hypothetical protein	-0.0766345	0.168702	-0.022514	-0.169094	0.14088
PFL_3290	hypothetical protein	-0.220032	-0.226938	0.00323526	0.162406	0.140792
PFL_0749	RES domain-containing protein	0.0346301	-0.0319203	-0.04833	0.0206993	0.140673
PFL_1062	23S rRNA (adenine(1618)-N(6))-methyltransferase RlmF	0.0461517	-0.00675912	0.0261837	0.144174	0.140608
PFL_4657	aspartate aminotransferase family protein	0.0289963	0.0953667	0.102512	0.238696	0.140468
PFL_1541	ABC transporter ATP-binding protein	-0.00490039	0.186322	0.166786	0.192795	0.140458
PFL_2156	HAD family phosphatase	0.0331459	0.0845897	0.149108	0.0492079	0.140383
PFL_4385	mechanosensitive ion channel domain-containing protein	-0.00742347	0.016461	0.187497	0.216273	0.140344
PFL_1845	hypothetical protein	0.204655	0.219838	0.100334	0.190523	0.140294
PFL_5362	DUF2474 domain-containing protein	-0.123856	0.0867088	-0.249268	-0.231125	0.139979
PFL_4216	O-antigen ligase family protein	0.205947	0.0876994	0.203473	0.0590988	0.139947
PFL_4002	AraC family transcriptional regulator	0.067594	0.0850848	0.160519	0.0515541	0.139652
PFL_3606	tryptophan 7-halogenase	-0.0352051	0.155374	0.154778	0.146361	0.139638
PFL_4283	hypothetical protein	0.0184601	-0.0732206	-0.116984	0.270595	0.139626
PFL_1936	transglycosylase SLT domain-containing protein	-0.0337372	-0.0114924	0.0825107	0.126042	0.139131
PFL_1370	hypothetical protein	0.173505	0.00110974	-0.0443869	0.0490611	0.139105
PFL_3969	NADPH-dependent 2,4-dienoyl-CoA reductase	0.134091	0.151422	0.270851	0.138574	0.138923
PFL_1660	aromatic ring-hydroxylating dioxygenase subunit alpha	0.0231925	0.0985214	0.069938	0.0930301	0.13892
PFL_1907	recombination mediator RecR	0.0949404	0.17849	0.122923	-0.0296669	0.138881
PFL_3031	MFS transporter	0.0659116	0.20102	0.0735657	0.166932	0.138794
PFL_2650	CaiB/BaiF CoA-transferase family protein	-0.101231	0.0573096	0.166429	0.0706516	0.138723
PFL_0277	ATP-binding protein	-0.113957	0.0820398	0.069205	0.246317	0.138431
PFL_2636	tRNA isopentenyl-2-thiomethyl-A-37 hydroxylase MiaE	0.176535	0.092259	0.286977	0.100982	0.138419
PFL_5147	deoxyribodipyrimidine photo-lyase	-0.0219074	0.166852	0.0971945	0.154304	0.138367
PFL_3641	ornithine cyclodeaminase	-0.159259	0.131425	-0.0729338	0.0925055	0.138309
PFL_2186	metalloregulator ArsR/SmtB family transcription factor	0.217006	0.121628	0.0942352	0.329566	0.138237
PFL_5746	nucleobase:cation symporter-2 family protein	0.0302861	0.156212	0.0163926	0.201573	0.138204
PFL_3065	acyl-CoA dehydrogenase	0.00131222	-0.0696605	0.124817	0.00293812	0.137786
PFL_1051	amino acid ABC transporter ATP-binding protein	-0.158062	-0.264621	-0.059287	0.09504	0.137768
PFL_2059	tRNA-dihydrouridine synthase	0.00443656	0.244638	0.0788015	0.110564	0.137372
PFL_2796	ATP-binding cassette domain-containing protein	0.0101105	0.223864	0.278012	0.248708	0.137371
PFL_4168	VOC family protein	0.0777259	-0.332251	0.0961716	0.0605979	0.137274
PFL_0464	beta-ketoacyl-[acyl-carrier-protein] synthase family protein	-0.136214	0.0121048	-0.030001	-0.0620082	0.137245
PFL_2201	porin	-0.127874	-0.0576704	0.16043	0.0507435	0.137059
PFL_5376	type I secretion system permease/ATPase	0.0420873	-0.0180481	0.0944384	0.193844	0.137006
#N/A	hypothetical protein	0.0413999	0.214608	0.0110416	-0.00741803	0.136681
PFL_3999	MFS transporter	0.131709	0.157892	0.137603	0.148104	0.136508
PFL_1216	phage tail sheath subtilisin-like domain-containing protein	0.0200416	-0.0491154	0.0439889	0.161416	0.136458
PFL_0267	alpha/beta fold hydrolase	0.051418	0.151721	0.14514	0.163874	0.135723
PFL_2585	MurR/RpiR family transcriptional regulator	0.10801	0.232995	0.0277012	0.226302	0.135377
PFL_5700	malate synthase G	-0.032144	0.110264	0.0398393	0.0266181	0.135246
PFL_6138	aromatic ring-hydroxylating dioxygenase subunit alpha	0.266595	0.174687	0.145404	-0.0475225	0.135193
PFL_3491	saccharopine dehydrogenase NADP-binding domain-containing protein	0.165381	0.0315437	-0.0180412	0.0717746	0.135111
PFL_4979	DUF927 domain-containing protein	0.0710576	0.212599	0.144871	0.0810843	0.135058
PFL_2767	FAD-binding oxidoreductase	-0.0539608	-0.0407599	0.106305	0.0634345	0.134908
PFL_4696	type IV conjugative transfer system coupling protein TraD	0.0692174	0.0749975	0.0969488	0.0201155	0.134866
PFL_1350	phosphatidylserine/phosphatidylglycerophosphate/ cardiolipin synthase family protein	0.052391	0.105104	0.0317828	0.0919153	0.134828
#N/A	hypothetical protein	-0.0559358	-0.0379122	0.00690237	0.103467	0.134616
PFL_3124	sigma-54 dependent transcriptional regulator	0.0841871	0.159397	0.145678	0.100178	0.134323
PFL_3646	cyclase family protein	0.238317	-0.145103	0.0521393	0.071339	0.133915
PFL_4711	integrating conjugative element protein	0.0183764	0.112081	0.0886624	0.0990526	0.133902
PFL_4468	AraC family transcriptional regulator	-0.082988	-0.024031	-0.0497904	0.0266055	0.133716
PFL_4680	type 4 pilus major pilin	0.0715905	-0.154332	0.1496	0.237047	0.13347
PFL_2103	ABC transporter permease	0.145794	0.130418	0.11375	-0.00076235	0.133459
PFL_3164	ABC transporter substrate-binding protein	-0.0872239	0.0523661	-0.0172698	-0.0973114	0.133441
PFL_5191	GNAT family N-acetyltransferase	0.348372	0.0760559	0.109899	-0.174407	0.133372
#N/A	hypothetical protein	0.124922	0.0635858	0.108952	0.20702	0.133222
PFL_5347	C4-dicarboxylate transporter DctA	-0.0473153	-0.0283918	0.0123438	0.00182345	0.133185
PFL_6233	TIGR03751 family conjugal transfer lipoprotein	-0.0322662	-0.021988	0.160641	0.104063	0.133117
PFL_5182	hypothetical protein	-0.0171516	0.103493	0.0664757	0.137152	0.133107
PFL_1427	SMI1/KNR4 family protein	-0.0377552	0.0362947	0.0253783	-0.093606	0.133081
PFL_3552	Xaa-Pro peptidase family protein	-0.068793	-0.072724	0.107747	-0.0122354	0.133059
PFL_4589	hypothetical protein	-0.0822811	0.161271	0.203756	0.0877132	0.132967
PFL_5472	ethanolamine ammonia-lyase	0.00567904	0.0400654	0.0484762	0.0584255	0.132955
PFL_1878	bifunctional 23S rRNA (guanine(2069)-N(7))-methyltransferase RlmK/23S rRNA (guanine(2445)-N(2))-methyltransferase RlmL	0.14343	0.284464	0.239801	0.01829	0.132826
PFL_3488	isochorismate synthase	-0.113826	0.217268	-0.0331226	0.207653	0.132652
PFL_0693	type II secretion system F family protein	0.0616954	0.0673737	0.00721202	0.215026	0.132637
PFL_4690	SNF2-related protein	0.0613888	-0.000133498	-0.0115387	0.0265291	0.132611
PFL_1835	acetyl-CoA C-acetyltransferase	0.122103	0.0783946	0.0441679	0.221965	0.132408
PFL_1832	transglutaminase family protein	0.113259	0.145592	0.218073	0.10001	0.132273
PFL_2563	sulfite exporter TauE/SafE family protein	0.129339	-0.315711	-0.0270281	-0.151686	0.132225
PFL_0630	HAMP domain-containing sensor histidine kinase	0.151049	0.161012	0.207436	0.29342	0.132209
PFL_5201	LysR substrate-binding domain-containing protein	0.119642	0.108488	0.159212	0.115507	0.132182
PFL_1090	MFS transporter	-0.0614335	0.0155614	0.145991	0.0904335	0.132073
PFL_4923	endopeptidase La	-0.0490825	0.0543291	0.186363	0.119459	0.131976
PFL_1169	cysteine desulfurase	0.181595	0.209787	0.148516	0.224359	0.131819
PFL_6187	C17 cyclopropane fatty acid synthase CfaB	-0.102597	-0.0125385	0.128484	0.012428	0.131784
PFL_4906	amino acid permease	0.0210591	0.119058	0.123622	0.0263928	0.131659
PFL_0313	OprD family porin	0.0438582	0.0802786	0.1201	0.230095	0.131635
PFL_5963	iron ABC transporter permease	0.043043	0.141191	0.153887	0.14236	0.131577
PFL_5937	sulfonate ABC transporter substrate-binding protein	0.0154091	0.0941043	0.0667215	0.0942646	0.131174
PFL_1711	DUF485 domain-containing protein	-0.000880199	0.0506816	0.101525	0.0658398	0.13116
PFL_6169	pyridoxal kinase PdxY	0.106139	0.314885	0.111894	0.00950402	0.13101
#N/A	acyltransferase	-0.0872328	0.234329	0.0508053	0.129198	0.131009
PFL_6103	FAD-dependent oxidoreductase	-0.0879824	-0.020217	-0.00921663	-0.00490421	0.131001
PFL_4998	hypothetical protein	0.00254097	0.336301	0.431387	0.0760374	0.130805
PFL_2346	quinone oxidoreductase	-0.00652002	0.175244	0.043213	0.100671	0.130676
PFL_4433	sorbosone dehydrogenase family protein	0.0378023	0.112121	0.0665342	0.103018	0.130605
PFL_5227	3-methyl-2-oxobutanoate hydroxymethyltransferase	0.100374	0.246359	0.239786	0.308741	0.13055
PFL_3853	ATP-binding protein	-0.0387662	-0.124655	-0.058033	-0.416671	0.130415
PFL_2007	phage tail protein	0.180583	0.0967779	0.151779	0.108842	0.130252
PFL_3320	GNAT family N-acetyltransferase	-0.114536	0.15991	-0.0855678	0.309305	0.130148
PFL_0253	LysR family transcriptional regulator	-0.206407	-0.0303446	0.159969	0.0460525	0.130121
PFL_3659	precorrin-4 C(11)-methyltransferase	0.516082	0.091192	0.334979	-0.0454416	0.130114
PFL_2659	TRAP transporter small permease	-0.0442169	-0.063352	0.121897	0.178863	0.129742
PFL_2977	GT4 family glycosyltransferase PelF	0.0505406	0.04404	0.212791	-0.0121314	0.129578
PFL_3518	tail fiber protein	0.0623486	0.0178794	0.167372	0.00675703	0.129519
PFL_2810	LuxR C-terminal-related transcriptional regulator	0.0605361	0.128126	0.0333252	0.127102	0.129495
PFL_4492	hypothetical protein	0.079042	0.0345186	0.0712582	0.104538	0.129486
PFL_2496	LysR family transcriptional regulator	0.0712341	0.0747963	0.0684961	0.0899116	0.129343
PFL_4631	CoA transferase	-0.149321	-0.0833116	-0.244414	-0.0289823	0.129322
PFL_2804	alpha/beta hydrolase	0.0713715	0.238805	0.185889	0.186001	0.129315
PFL_1689	hypothetical protein	0.0428411	0.0168933	-0.0006766	-0.048596	0.129284
PFL_5169	TonB-dependent receptor	-0.00955886	0.0749916	0.0856356	0.115703	0.12926
PFL_4895	HD domain-containing phosphohydrolase	-0.113256	-0.119305	-0.0243444	-0.111983	0.129249
PFL_1627	6-hydroxymethylpterin diphosphokinase MptE-like protein	0.0261654	0.152111	0.147579	0.222495	0.129178
#N/A	hypothetical protein	0.190632	0.133207	-0.0295719	0.276349	0.128737
PFL_0145	sigma-70 family RNA polymerase sigma factor	0.0226947	0.150648	-0.176092	0.0203258	0.128678
PFL_4539	glycerophosphodiester phosphodiesterase	0.0779286	0.100851	0.0235943	0.12723	0.12853
PFL_2763	MFS transporter	0.206198	0.112087	0.0279338	0.170862	0.128022
PFL_1035	SUMF1/EgtB/PvdO family nonheme iron enzyme	-0.011586	-0.0625371	0.153334	0.135829	0.127973
PFL_2098	DUF1654 domain-containing protein	-0.0630605	0.315683	0.21664	0.461971	0.127841
PFL_2487	GMC family oxidoreductase	0.0330557	0.190214	0.0598779	0.320493	0.127561
PFL_3304	ABC transporter permease	0.00821487	-0.268292	-0.121127	-0.136217	0.127525
#N/A	ribosome modulation factor	0.0944144	0.073786	0.0435957	0.117139	0.127447
PFL_6051	DNA repair protein RadC	-0.0242565	0.243118	0.0953691	0.0460866	0.127397
PFL_4655	DMT family transporter	0.0767279	-0.0495588	0.0422993	0.0449184	0.127354
PFL_2102	sugar ABC transporter ATP-binding protein	0.103232	0.0649318	0.085549	0.1128	0.127178
PFL_3292	GNAT family N-acetyltransferase	-0.0290014	0.00735278	0.0692438	0.247694	0.127057
PFL_0899	nucleoside triphosphate pyrophosphatase	0.0860889	0.146398	0.197664	0.296679	0.127052
PFL_4066	Crp/Fnr family transcriptional regulator	-0.00835213	-0.242789	0.0182099	-0.0248406	0.127041
PFL_1287	PLP-dependent cysteine synthase family protein	0.0623604	0.121911	0.0777739	0.178828	0.126859
PFL_1659	acetyltransferase	0.0755789	0.0744716	0.129924	0.272189	0.126469
#N/A	HNH endonuclease	0.0925203	0.148524	0.249027	0.197101	0.126124
PFL_3748	HIRAN domain-containing protein	0.0596573	0.0862038	0.132143	0.1139	0.126103
#N/A	hypothetical protein	0.0155296	0.172389	0.143661	0.184661	0.125863
PFL_3402	c-type cytochrome	-0.00754177	0.0955775	0.0181909	-0.0259637	0.125792
#N/A	hypothetical protein	-0.131133	0.044106	0.0591374	-0.0163613	0.125763
PFL_3802	UDP-4-amino-4, 6-dideoxy-N-acetyl-beta-L-altrosamine N-acetyltransferase	0.133169	0.0498354	0.120252	0.0428279	0.125759
PFL_1833	cytochrome c	0.121614	0.148736	0.235544	0.243414	0.125242
PFL_5391	sugar phosphate isomerase/epimerase	-0.0655045	0.0778211	0.225515	0.239119	0.125194
PFL_2009	phage tail sheath family protein	0.125762	0.0967927	0.352599	0.0492594	0.124777
PFL_3212	APC family permease	0.141422	0.0470161	0.157674	0.0993643	0.124478
PFL_4166	methionine ABC transporter permease	0.330319	0.251881	0.418269	0.313002	0.124346
PFL_4488	glutamine synthetase family protein	-0.0568346	0.0218382	0.0546265	0.0292637	0.124312
PFL_0492	cell division protein ZapA	-0.172853	-0.129842	0.0824231	0.199139	0.124294
PFL_4955	RodZ domain-containing protein	-0.458746	-0.0654083	-0.241946	0.0519454	0.124119
PFL_2348	hypothetical protein	0.295411	0.286938	0.138051	0.126111	0.123996
PFL_6065	hypothetical protein	-0.331371	0.149626	-0.0289897	-0.0643155	0.123935
PFL_2706	TetR family transcriptional regulator C-terminal domain-containing protein	0.0295724	-0.0224649	0.155955	0.189808	0.123828
PFL_0806	XRE family transcriptional regulator	0.186263	0.0817569	0.202196	0.161187	0.123658
PFL_1362	polysaccharide deacetylase	0.0395372	0.149258	0.0180148	0.175128	0.123468
PFL_4538	DUF2025 family protein	0.101519	-0.00159983	0.171852	0.200696	0.123338
PFL_1098	DUF4132 domain-containing protein	0.12633	0.130728	-0.00529193	-0.0201281	0.123297
PFL_1469	GLUG motif-containing protein	0.038878	0.0812548	0.171877	0.138667	0.123275
PFL_0699	Flp family type IVb pilin	0.432482	0.211738	0.0741495	0.444718	0.123163
PFL_3975	hypothetical protein	-0.159923	-0.0540125	0.0652842	0.160097	0.123162
PFL_4825	LysE/ArgO family amino acid transporter	0.0957884	0.103953	0.0919638	0.0985854	0.123011
PFL_4671	single-stranded DNA-binding protein	-0.278885	0.0512484	-0.0557627	0.237875	0.122949
PFL_0100	ABC transporter permease	0.0472474	0.18064	0.0817634	0.0855814	0.122819
PFL_3193	ATP-binding protein	-0.0815657	0.104512	0.0646999	0.0159519	0.122582
PFL_2710	amino acid permease	-0.0246021	-0.142459	0.097801	0.0263432	0.122553
PFL_3516	tail fiber protein	0.0975972	0.151563	0.158029	0.108059	0.122527
PFL_0636	urease accessory protein UreD	-0.147574	0.240493	0.282777	0.253668	0.122382
PFL_0223	ankyrin repeat domain-containing protein	0.22456	-0.143392	0.174887	0.188421	0.122357
PFL_0106	GFA family protein	-0.199353	0.0263553	0.197766	-0.0697058	0.122325
PFL_2301	PaaI family thioesterase	0.0115613	-0.454193	0.506703	-0.0995242	0.122269
#N/A	hypothetical protein	0.031146	0.185993	0.0642314	0.0930339	0.121979
PFL_2494	DNA alkylation repair protein	0.0717331	0.0106033	0.168008	0.0964188	0.121849
PFL_1537	MFS transporter	-0.0259305	0.164055	0.153476	0.130778	0.121764
#N/A	hypothetical protein	0.338811	0.217066	0.315574	0.379325	0.121726
PFL_0389	YkgJ family cysteine cluster protein	-0.267895	-0.00501189	-0.0301323	0.0526979	0.121643
PFL_4321	iron-containing redox enzyme family protein	0.00527001	0.10807	0.110306	0.156793	0.121628
PFL_2860	MdtB/MuxB family multidrug efflux RND transporter permease subunit	-0.0137688	0.0912654	0.0155886	0.142963	0.121537
PFL_5340	DUF4105 domain-containing protein	-0.0241179	-0.0359631	0.0706577	0.103365	0.121485
PFL_3868	SDR family oxidoreductase	-0.36237	0.207198	0.140541	0.208714	0.121441
PFL_2017	contractile injection system protein, VgrG/Pvc8 family	0.102659	0.0495582	0.215008	0.196209	0.121363
PFL_5729	serine hydroxymethyltransferase	0.105695	0.190508	0.0831608	0.0788767	0.121351
PFL_5795	sodium:proton antiporter	-0.151121	0.00473985	0.0669284	0.189859	0.121324
PFL_2933	NAD(P)/FAD-dependent oxidoreductase	-0.0648888	0.254929	0.120605	0.175244	0.121169
PFL_1289	membrane protein	0.120854	0.00263684	0.163788	-0.0538486	0.120958
PFL_5115	DUF1329 domain-containing protein	0.0256733	0.12028	0.150502	0.0816603	0.120933
PFL_1885	hypothetical protein	-0.0123759	0.0369927	0.0380781	0.122565	0.120811
PFL_2951	polyamine ABC transporter substrate-binding protein	0.00332783	0.178632	0.0728252	0.154347	0.120433
PFL_0572	methyl-accepting chemotaxis protein	-0.00988894	0.0293845	0.127316	0.175086	0.120287
PFL_5778	M48 family metallopeptidase	-0.107188	0.00685915	0.0513337	0.0240137	0.120215
PFL_4408	quaternary ammonium compound efflux SMR transporter SugE	-0.0340369	0.121041	0.216416	0.0925101	0.120009
PFL_2472	FAD-binding oxidoreductase	0.0516758	-0.0199449	0.13796	0.0780511	0.119734
PFL_5442	alternative ribosome rescue factor ArfA	-0.182719	-0.337193	-0.172078	0.112181	0.11952
PFL_5109	hypothetical protein	0.224416	0.271661	0.187645	0.183529	0.119388
PFL_5379	FecR domain-containing protein	-0.190756	0.170173	0.0919589	0.121394	0.11938
PFL_3647	SDR family oxidoreductase	-0.424432	0.366571	-0.406578	-0.374891	0.119299
PFL_6142	AraC family transcriptional regulator	0.129855	0.083573	0.0577697	-0.0593894	0.119025
PFL_0695	CpaF family protein	0.0237418	0.148206	-0.0460307	0.0514947	0.118757
PFL_2620	branched-chain amino acid ABC transporter permease	0.0592372	0.233573	0.249115	0.153207	0.118692
PFL_3866	DUF6388 family protein	0.107345	0.140964	0.305521	-0.137602	0.118542
PFL_1940	fatty acid oxidation complex subunit alpha FadB	0.115727	0.544353	0.457874	0.219602	0.118519
PFL_4003	alpha/beta hydrolase fold domain-containing protein	-0.0435728	0.141825	0.030134	0.22156	0.118477
PFL_4676	PilN family type IVB pilus formation outer membrane protein	-0.00171589	0.112931	0.114841	0.0555334	0.118244
PFL_4116	lysozyme inhibitor LprI family protein	0.266338	-0.0888479	-0.0771486	0.196509	0.118186
#N/A	hypothetical protein	0.0447937	0.200328	0.0592481	0.173472	0.118056
PFL_3330	EAL domain-containing protein	0.00536641	-0.152263	0.0729355	-0.00549721	0.117482
PFL_0381	LysR family transcriptional regulator	0.193941	0.0723766	0.000386434	0.175025	0.117415
PFL_4588	MFS transporter	-0.117623	-0.0746396	0.0130414	0.0828965	0.11734
PFL_5072	penicillin-binding protein activator	0.028007	0.0382104	-0.233355	-0.186659	0.117315
PFL_6176	N-acetylmuramoyl-L-alanine amidase	-0.0645945	0.112711	0.0142096	0.0659613	0.117262
PFL_0744	diguanylate cyclase	0.224929	0.251289	0.121919	0.125047	0.117251
PFL_5432	tRNA (N6-isopentenyl adenosine(37)-C2)-methylthiotransferase MiaB	0.000110088	0.0858887	0.102479	0.12222	0.11725
#N/A	IgaA/UmoB family intracellular growth attenuator	-0.0188566	0.240701	0.346268	0.108661	0.117232
PFL_1503	YajD family HNH nuclease	-0.225392	-0.218999	0.0615876	0.0750933	0.117005
PFL_1815	GNAT family N-acetyltransferase	-0.119768	-0.00729012	-0.0306417	0.0415824	0.116982
PFL_2217	cytochrome c-550 PedF	-0.283907	-0.370245	-0.237102	0.161605	0.116849
PFL_4651	zinc-binding alcohol dehydrogenase	0.151984	0.10512	0.170996	0.11211	0.116773
PFL_3208	type I secretion system permease/ATPase	0.122163	0.0330715	0.175595	0.0929536	0.11675
PFL_2343	FAD-binding oxidoreductase	0.016264	0.0824073	-0.0199228	0.111737	0.116747
PFL_1083	L,D-transpeptidase family protein	-0.0554548	0.367628	0.37017	0.19507	0.116735
PFL_1991	phage holin family protein	-0.844717	0.33514	0.523644	0.0974735	0.116679
PFL_3259	MFS transporter	-0.147249	0.12694	0.21109	-0.187549	0.11661
PFL_4094	non-ribosomal peptide synthetase	-0.0228134	0.0567007	0.0387636	0.0638298	0.116466
PFL_1363	MFS transporter	-0.136568	0.229421	0.0819983	0.205495	0.115967
PFL_2733	hydantoinase B/oxoprolinase family protein	0.15222	-0.0484419	0.121186	0.00138008	0.115853
PFL_0407	histidine ammonia-lyase	-0.0316395	0.0265343	-0.0640335	0.0698672	0.115821
PFL_1930	23S rRNA (cytidine(2498)-2'-O)-methyltransferase RlmM	0.0190602	0.280337	0.175777	0.077435	0.115794
PFL_3369	4-hydroxyphenylacetate catabolism regulatory protein HpaA	0.167598	0.264718	0.142499	0.178721	0.115595
PFL_5053	OprD family porin	-0.0626319	0.0266469	0.0572752	0.113194	0.115522
PFL_5389	methyl-accepting chemotaxis protein	-0.130269	0.0624917	0.058524	0.0811473	0.115483
PFL_1536	nuclear transport factor 2 family protein	0.0607853	0.246391	0.32486	-0.0130183	0.115429
PFL_0289	ATP-dependent DNA helicase RecQ	-0.184296	-0.0226899	0.0275044	0.0238278	0.11525
PFL_3531	LysR family transcriptional regulator	-0.139323	0.184981	-0.130499	0.114658	0.115217
PFL_0604	cation diffusion facilitator family transporter	0.0608642	0.204311	0.10545	0.25422	0.115081
PFL_2664	sensor histidine kinase	-0.0129544	0.09281	0.181907	0.128139	0.114993
PFL_4210	polysaccharide biosynthesis/export family protein	-0.0325949	-0.106072	-0.0868851	-0.0863794	0.114956
PFL_0721	BMP family ABC transporter substrate-binding protein	0.058652	0.157981	0.0732762	0.0264698	0.114944
PFL_1167	tRNA cyclic N6-threonylcarbamoyladenosine(37) synthase TcdA	-0.11948	0.311198	0.332628	0.334381	0.114663
PFL_0346	hypothetical protein	0.148282	-0.0508823	0.0810908	0.024332	0.114601
PFL_3299	hydroxyacylglutathione hydrolase	0.0813405	0.0495473	0.0192391	0.0180697	0.114592
PFL_1996	head maturation protease, ClpP-related	-0.100139	0.0647462	0.056743	0.0414261	0.114428
PFL_1353	TPM domain-containing protein	-0.0256116	0.114866	0.112221	0.12961	0.114201
PFL_6041	FAD-binding oxidoreductase	0.0393503	0.0660529	0.00786343	0.0748347	0.114114
PFL_5477	M90 family metallopeptidase	-0.0413888	0.0281619	0.0395021	-0.000143218	0.11408
PFL_5942	acetylornithine deacetylase	0.0350364	0.183805	0.180854	0.181342	0.113904
PFL_5820	malonate decarboxylase subunit alpha	-0.0653031	0.235403	0.0657796	0.128771	0.113833
PFL_3752	phage tail protein	-0.0911306	0.0320243	-0.0410904	0.150006	0.113832
PFL_0868	ABC transporter ATP-binding protein	0.151906	0.101429	0.0269112	0.0225003	0.11366
PFL_0156	DUF1656 domain-containing protein	0.101392	0.105649	0.113817	0.254375	0.113643
PFL_3837	LysR substrate-binding domain-containing protein	0.0289822	-0.0152691	0.25284	-0.0945358	0.113578
PFL_2257	hypothetical protein	0.0146571	0.118495	0.1143	0.0537487	0.113569
#N/A	DUF3596 domain-containing protein	0.0691686	0.189855	0.130093	0.225288	0.113363
PFL_1455	peroxiredoxin	0.148507	0.228617	0.183425	0.0728723	0.113278
PFL_5765	BCCT family transporter	-0.0475251	0.0413987	0.116763	0.0392555	0.113199
PFL_5893	Cd(II)/Pb(II)-responsive transcriptional regulator	0.0926148	0.229523	0.162205	0.13586	0.113196
PFL_0184	RebB family R body protein	0.120231	0.0184928	-0.211909	-0.0517834	0.113153
PFL_3008	AAA family ATPase	0.255211	0.228256	0.021207	0.23817	0.113087
PFL_1471	PaaI family thioesterase	0.101461	-0.0687929	0.229854	0.058165	0.113058
PFL_6026	phosphatidylinositol-specific phospholipase C domain-containing protein	-0.0793425	-0.0336123	-0.00286164	0.113077	0.112983
PFL_4123	2-isopropylmalate synthase	-0.0834683	0.173218	0.131566	0.223157	0.112961
PFL_0444	penicillin-binding protein 1A	0.199167	-0.0572277	-0.235788	-0.0677381	0.112869
PFL_3331	GDP-mannose pyrophosphatase NudK	-0.400337	-0.0703626	0.00249036	-0.0799083	0.112755
PFL_5367	hypothetical protein	0.0480471	0.164874	0.0991132	0.0894778	0.112706
PFL_0290	3-hydroxyacyl-CoA dehydrogenase	-0.115355	-0.0940225	0.0650288	0.110075	0.112659
PFL_2071	tRNA pseudouridine(38-40) synthase TruA	0.390602	0.318349	-0.0534936	0.227852	0.112517
PFL_1701	glyoxylate carboligase	-0.0118278	0.0987197	0.023991	0.0756704	0.112517
PFL_2484	hypothetical protein	0.0402237	0.0402363	-0.119071	0.22593	0.1124
PFL_3517	tail fiber protein	0.00895664	0.0350486	0.133995	0.145396	0.112169
PFL_4983	nucleoid-associated protein	0.0364517	0.119011	0.145651	0.181394	0.112075
PFL_5974	ribosome-associated ATPase/putative transporter RbbA	-0.0222257	-0.0635876	-0.0566526	0.0193918	0.111948
PFL_5747	LysR family transcriptional regulator	0.421552	0.105489	0.0831419	-0.0866321	0.111188
PFL_4245	glutathione peroxidase	0.0312928	-0.0360123	-0.107225	-0.126756	0.11113
PFL_2720	TIM barrel protein	-0.0842404	0.161428	0.140431	0.312583	0.111078
PFL_1526	L-rhamnonate dehydratase	0.082848	0.126699	0.0629954	0.116978	0.1109
PFL_6143	ankyrin repeat domain-containing protein	0.0483588	0.159075	0.0493202	0.0400895	0.110843
PFL_2678	MaoC family dehydratase	0.060348	0.0541854	0.0883296	0.186768	0.110662
PFL_5959	aminomethyl-transferring glycine dehydrogenase	-0.00861146	0.0373581	0.0810921	0.00999034	0.110517
PFL_5889	putative 2-aminoethylphosphonate ABC transporter permease subunit	0.0146025	0.0236263	0.0476518	0.0682405	0.110494
PFL_0488	potassium/proton antiporter	-0.0996761	0.0669731	-0.0316572	-0.0104465	0.110147
PFL_4791	DUF4129 domain-containing protein	-0.0148741	0.0794321	0.101797	0.0545468	0.110123
PFL_3123	hypothetical protein	0.0261167	-0.0661837	0.0914831	0.0500652	0.110022
PFL_2510	LysR substrate-binding domain-containing protein	-0.0515725	0.117576	-0.0251478	-0.418121	0.110011
PFL_6164	Tim44 domain-containing protein	0.115831	0.0608537	0.200921	0.10421	0.109944
PFL_4528	helix-turn-helix transcriptional regulator	-0.149174	-0.0158555	0.0106691	-0.00240487	0.109931
PFL_1978	DNA cytosine methyltransferase	-0.114901	0.131075	-0.0266982	-0.0339889	0.109767
PFL_1934	PA1571 family protein	-0.0061793	-0.128736	-0.0572277	-0.00485278	0.109627
PFL_0408	amino acid permease	-0.00323822	0.0966491	0.0122734	-0.0598394	0.109396
PFL_0717	LysR family transcriptional regulator	-0.11465	0.185257	0.196715	0.0759193	0.109304
PFL_4434	class I SAM-dependent methyltransferase	-0.0256336	0.156706	0.151166	0.170897	0.109231
PFL_0720	2-oxoglutarate and iron-dependent oxygenase domain-containing protein	0.130464	0.176414	0.0289531	0.0288794	0.109118
PFL_2691	hypothetical protein	-0.180724	0.377648	0.714438	0.188124	0.108837
PFL_1788	23S rRNA pseudouridine(955/2504/2580) synthase RluC	0.365381	0.443159	0.272233	0.26766	0.108814
PFL_5343	NADP-specific glutamate dehydrogenase	0.110205	0.075454	0.143021	0.20403	0.108756
PFL_2591	Gfo/Idh/MocA family oxidoreductase	-0.0721072	-0.342448	-0.00673738	0.106227	0.108593
PFL_0460	hypothetical protein	0.0682049	0.0773685	0.0994153	0.0837553	0.108389
PFL_0603	SDR family oxidoreductase	0.0617907	-0.00731597	-0.0006766	0.040718	0.108376
PFL_5955	thiolase family protein	-0.0984681	0.0863787	0.0592277	0.121537	0.108367
PFL_4256	hypothetical protein	0.101598	-0.0405088	0.135019	0.186636	0.108355
PFL_1790	signal peptide peptidase SppA	0.0112307	-0.0133672	0.0470004	0.0583009	0.108234
PFL_1390	MFS transporter	0.0118446	-0.0380587	0.147418	0.229989	0.108173
PFL_1052	type II toxin-antitoxin system MqsA family antitoxin	0.0197913	0.24334	0.0314087	-0.0688021	0.108163
PFL_4810	AraC family transcriptional regulator	0.0554762	0.14322	0.173091	0.179195	0.108084
PFL_2349	2OG-Fe(II) oxygenase	-0.00289569	0.109665	0.0701377	0.0945671	0.108082
PFL_4897	APC family permease	-0.148046	-0.0665009	-0.0199566	0.0700094	0.107768
PFL_1575	LysR family transcriptional regulator	0.0660037	0.128488	0.136121	0.193586	0.107691
PFL_4304	helix-hairpin-helix domain-containing protein	0.254969	0.309396	0.0946419	0.105332	0.107685
PFL_2683	LysE family translocator	-0.224075	-0.243763	0.0780185	0.0637181	0.107598
PFL_4673	PcfJ domain-containing protein	-0.0143946	0.120466	0.190722	0.0503065	0.107406
PFL_0401	urocanate hydratase	-0.138878	-0.0518752	0.000870324	0.0367471	0.107396
PFL_4102	glyoxalase/bleomycin resistance/dioxygenase family protein	-0.106471	0.0501037	-0.000287932	0.232171	0.107351
PFL_4739	ATP-dependent Clp protease proteolytic subunit	-0.00449573	0.0713278	0.122022	0.195649	0.107223
PFL_0383	CaiB/BaiF CoA-transferase family protein	-0.0545064	-0.000383255	-0.057044	0.086006	0.1071
PFL_5890	putative 2-aminoethylphosphonate ABC transporter ATP-binding protein	-0.116586	0.0165067	0.0524314	0.0501508	0.107082
PFL_5193	gamma-glutamylcyclotransferase family protein	-0.0860107	-0.156693	0.0377014	0.037749	0.106994
PFL_6272	hypothetical protein	0.132518	0.0432217	0.0603351	0.0452534	0.106888
PFL_5722	hypothetical protein	-0.0290014	-0.0812047	0.405176	0.35383	0.106778
PFL_1867	PLP-dependent aminotransferase family protein	-0.0583774	0.0117427	0.0234181	0.0799751	0.106674
PFL_2537	methyl-accepting chemotaxis protein	0.0243589	-0.0756287	0.0520664	0.0604073	0.106577
PFL_5188	helix-turn-helix domain-containing protein	-0.201568	0.00694282	0.13682	-0.104557	0.106513
PFL_4670	DUF3158 family protein	-0.120062	0.129931	0.120238	-0.1575	0.106445
#N/A	PLD nuclease N-terminal domain-containing protein	0.0838627	0.035621	0.0152752	0.00813838	0.106317
PFL_4820	cache domain-containing protein	0.0831622	0.0641905	0.170909	0.14897	0.106296
PFL_3459	bifunctional GNAT family N-acetyltransferase/nucleoside diphosphate kinase regulator	0.0361882	0.0508294	0.183585	0.0513599	0.106241
PFL_3010	site-specific integrase	0.021861	0.0782454	0.0661202	0.134677	0.1061
PFL_0031	choline-sulfatase	-0.0654337	0.00805279	0.132146	0.160613	0.1058
PFL_1269	glutathione binding-like protein	0.10046	-0.00999433	0.0750569	0.0918649	0.105747
PFL_4884	aminotransferase class III-fold pyridoxal phosphate-dependent enzyme	0.0643694	0.0873144	0.02244	0.11955	0.105745
PFL_4516	transcriptional regulator ArgR	0.138232	-0.0671997	0.0524278	0.0541465	0.105679
PFL_4269	universal stress protein	0.0304682	0.168752	0.094762	0.0975186	0.105672
PFL_4260	sulfite exporter TauE/SafE family protein	0.0388945	0.0683812	5.63e-06	-0.0608368	0.105622
PFL_5776	GNAT family N-acetyltransferase	-0.212291	-0.239076	-0.048056	-0.0259681	0.105598
PFL_5185	GNAT family N-acetyltransferase	-0.0274307	0.0212671	-0.0753093	0.0846738	0.105446
PFL_4852	response regulator transcription factor	-0.197237	0.0739377	0.120322	0.0339763	0.105366
PFL_5242	MlaD family protein	0.141111	0.189449	0.173958	0.136286	0.105237
PFL_0251	choline transporter BetT	0.00149021	0.0300456	0.170524	0.159645	0.105066
PFL_2423	helix-turn-helix domain-containing protein	-0.0179479	-0.0935807	0.0621504	0.058436	0.104758
PFL_0886	ABC transporter ATP-binding protein/permease	0.0932386	0.0439678	0.106782	0.0977444	0.104669
PFL_1997	head decoration protein	-0.0955687	0.489696	0.171777	0.196481	0.104493
PFL_4325	rhodanese-related sulfurtransferase	0.0352416	0.0408212	-0.0404065	0.0731258	0.104003
PFL_4330	thiolase family protein	-0.039118	0.137808	0.136692	0.162397	0.103976
PFL_0385	chorismate mutase	0.00216067	-0.0377195	0.161497	-0.0619442	0.103868
PFL_3595	UDP-N-acetylglucosamine 2-epimerase (non-hydrolyzing)	-0.254213	-0.101287	0.0351166	-0.0408913	0.103857
PFL_4419	redoxin domain-containing protein	-0.0328028	-0.110172	0.111121	0.204153	0.10385
PFL_1040	molybdopterin synthase catalytic subunit MoaE	0.44731	0.311112	0.358788	0.383155	0.10374
PFL_4530	MBL fold metallo-hydrolase	-0.0282484	0.10614	0.089844	0.199723	0.10373
PFL_1735	methyl-accepting chemotaxis protein	-0.111351	-0.0516585	0.0938406	-0.00177229	0.103513
PFL_4880	EamA family transporter	0.0832977	0.0637779	0.173156	0.132664	0.103451
PFL_2777	hypothetical protein	0.180596	0.0237394	0.327514	0.0751543	0.103449
PFL_0668	tRNA dihydrouridine synthase DusB	0.160814	0.366024	0.0805372	0.282377	0.10343
PFL_2523	sel1 repeat family protein	-0.160803	0.0217924	0.157486	0.30431	0.10309
PFL_5148	nuclear transport factor 2 family protein	0.020562	0.0541799	0.0596686	0.28525	0.102749
#N/A	hypothetical protein	0.276095	0.212233	0.449342	0.136185	0.102731
PFL_3328	ATP-binding protein	0.246419	-0.0101799	0.409062	0.122699	0.102502
PFL_1944	hypothetical protein	0.017099	0.00550269	0.0334492	0.101313	0.102411
PFL_3182	ABC transporter substrate-binding protein	0.148438	-0.040483	0.113353	0.0945089	0.102378
PFL_1812	Rho termination factor N-terminal domain-containing protein	-0.221014	-0.218082	0.13645	0.16061	0.102306
PFL_4459	DNA-3-methyladenine glycosylase I	0.0757546	0.0821947	0.0755233	0.0564898	0.102135
PFL_1359	ribbon-helix-helix domain-containing protein	-0.232971	-0.0191471	0.0472022	-0.0250994	0.101989
PFL_4296	potassium-transporting ATPase subunit KdpB	-0.0335636	0.086929	0.0044329	0.155912	0.101985
PFL_3426	hypothetical protein	0.0480032	0.177473	0.0961985	0.094939	0.101967
#N/A	low affinity iron permease family protein	0.00958475	0.032238	0.139038	0.204649	0.101926
PFL_4638	DUF5064 family protein	-0.0577432	-0.00172096	0.0326358	0.136663	0.101924
PFL_0217	hypothetical protein	0.076871	0.10568	0.182776	0.187338	0.101678
PFL_1402	LysE family translocator	-0.00148682	-0.0676635	0.240636	0.194148	0.101454
PFL_3519	GNAT family N-acetyltransferase	-0.0871902	-0.0943518	0.251093	0.259911	0.101351
PFL_1298	high-affinity branched-chain amino acid ABC transporter permease LivM	0.036132	0.0149016	-0.026757	0.0137415	0.101351
PFL_3324	HD domain-containing phosphohydrolase	0.105983	0.146668	0.0784057	0.0354098	0.101345
PFL_4688	hypothetical protein	-0.102947	-0.0136044	-0.0326647	0.0196043	0.101285
PFL_1218	phage tail assembly protein	0.293459	0.0952481	0.165482	0.285465	0.101089
PFL_3754	phage tail assembly chaperone	0.382311	0.213438	0.343877	0.121111	0.100794
PFL_3791	hypothetical protein	0.163122	0.0659816	0.109979	0.171305	0.10071
PFL_3657	CbtA family protein	-0.32007	-0.188172	0.145658	-0.0576959	0.100496
PFL_1512	MFS transporter	0.0305705	0.110145	0.0896697	0.0149747	0.100482
PFL_4931	phosphoenolpyruvate--protein phosphotransferase	-0.0290014	-0.0149593	0.139455	0.168558	0.100443
PFL_0822	RnfH family protein	0.11061	0.262813	-0.0456244	-0.0393476	0.100375
PFL_1699	2-hydroxy-3-oxopropionate reductase	0.273993	0.471276	0.520407	0.159808	0.100087
PFL_4672	DNA topoisomerase	0.127556	0.17799	0.0920053	0.138407	0.099995
PFL_5684	acyl-CoA dehydrogenase C-terminal domain-containing protein	-0.00886784	0.0380193	0.00605835	0.121041	0.0997301
PFL_5457	DNA-3-methyladenine glycosylase	0.0246397	0.0639521	0.101617	0.08924	0.0993903
PFL_3447	class I SAM-dependent methyltransferase	0.0290878	0.197417	-0.0415095	0.177335	0.0993648
PFL_2898	LysR family transcriptional regulator	0.00324446	-0.000223794	0.0328405	-0.0198484	0.0991601
PFL_2817	hypothetical protein	0.0644533	0.114597	0.137829	0.130375	0.0991329
PFL_3235	MerR family DNA-binding protein	0.0965322	0.122696	-0.0230126	0.185715	0.0989187
PFL_1662	FkbM family methyltransferase	0.122148	0.227607	0.162893	0.11935	0.0988078
PFL_5767	betaine-aldehyde dehydrogenase	-0.0234222	-0.00952291	0.0319023	0.173634	0.0987733
PFL_0234	transporter substrate-binding domain-containing protein	-0.033737	0.0907022	0.00543119	0.00698168	0.0987396
PFL_1609	amino acid aminotransferase	-0.0737682	0.0411039	0.0536061	0.0730446	0.0986891
PFL_1785	XdhC family protein	0.208192	0.225344	-0.0596142	0.132891	0.0986371
PFL_4150	2-hydroxychromene-2-carboxylate isomerase	0.0209746	0.20502	0.197788	0.223058	0.0984344
PFL_5551	hypothetical protein	-0.0055362	0.103227	0.0873705	0.0769999	0.0983691
PFL_1727	PaaI family thioesterase	0.0458277	0.0740587	-0.00379327	0.00720438	0.0982689
PFL_5856	cell division ATP-binding protein FtsE	-0.0647267	0.132317	-0.130093	-0.0198196	0.0981927
PFL_2169	NAD(+)/NADH kinase	0.538678	-0.140302	-0.0333311	0.553049	0.0981329
PFL_2393	RNA polymerase sigma factor	0.130533	0.176145	0.424728	0.438523	0.0980966
PFL_0069	heme o synthase	-0.0564984	0.0364855	0.0627906	0.0931066	0.0977922
PFL_5019	LysR substrate-binding domain-containing protein	0.103317	0.0398493	0.153228	0.0318161	0.0975333
PFL_2959	hypothetical protein	0.24725	-0.0054539	0.0417391	0.0945795	0.0973991
PFL_3130	2-(1,2-epoxy-1,2-dihydrophenyl)acetyl-CoA isomerase PaaG	-0.179281	0.0768696	-0.0262952	0.0775308	0.0973245
PFL_4354	Smr/MutS family protein	0.437698	0.082019	0.0875151	-0.594551	0.0972914
PFL_0948	dihydroneopterin triphosphate 2'-epimerase	-0.146532	0.151889	0.100639	0.120058	0.0972409
PFL_2168	sigma-54-dependent Fis family transcriptional regulator	0.170313	0.250027	0.394613	0.0145463	0.0971237
PFL_1129	methyl-accepting chemotaxis protein	-0.0977199	-0.134996	0.00430488	0.198409	0.0969024
PFL_1050	amino acid ABC transporter permease	0.181428	0.184759	0.224786	0.116647	0.0968114
#N/A	GtrA family protein	-0.180873	0.24618	-0.119039	0.0565885	0.0968074
PFL_6024	TetR family transcriptional regulator C-terminal domain-containing protein	0.0708027	-0.0208706	0.0973507	0.00745716	0.0965544
PFL_5211	GNAT family N-acetyltransferase	-0.0262717	0.10101	0.199257	0.134374	0.0964104
PFL_2292	FecR family protein	-0.156084	0.244249	0.000265278	0.507464	0.0962465
#N/A	DUF3077 domain-containing protein	-0.161238	-0.00675108	0.0418317	0.0935768	0.0961812
PFL_1853	NCS1 family nucleobase:cation symporter-1	-0.0419282	0.0933852	0.0370054	0.0751988	0.0960935
PFL_4370	urate hydroxylase PuuD	-0.0051207	0.00499269	0.0731916	0.0530908	0.0960427
PFL_1291	LysR family transcriptional regulator	0.0805696	-0.0217777	0.161397	0.0963105	0.0957189
PFL_5140	uracil-xanthine permease family protein	-0.132646	0.107565	-0.0178961	0.0927875	0.0956615
PFL_0079	zinc ABC transporter substrate-binding protein	-0.00724501	0.00392203	0.00396877	0.0759952	0.0956515
PFL_6253	superinfection immunity protein	0.00518043	0.0642187	-0.0290725	0.142336	0.095634
PFL_4493	hypothetical protein	-0.141742	0.087641	0.113116	0.117283	0.0955363
PFL_0686	pilus assembly protein TadG-related protein	-0.0121477	0.101131	0.0675929	0.0994058	0.0952387
PFL_4742	zinc-dependent alcohol dehydrogenase	0.0834573	0.0950547	0.197676	-0.0390627	0.0951552
PFL_3545	hypothetical protein	0.051229	0.204128	0.163608	0.159745	0.0951473
PFL_0876	ABC transporter permease subunit	0.101439	0.05477	0.188109	0.23823	0.0950692
PFL_5892	heavy metal translocating P-type ATPase	-0.0601395	0.0239551	-0.118997	0.0215276	0.0950688
PFL_5130	hypothetical protein	0.209883	0.061421	-0.111876	0.412287	0.0950304
PFL_0187	response regulator	-0.0394351	0.00553214	0.0570302	0.10228	0.0949755
PFL_1462	fimbrial protein	0.00554981	0.0529618	0.11974	0.0772136	0.094858
PFL_3262	nuclear transport factor 2 family protein	0.28134	0.20468	0.127951	0.133501	0.0948427
PFL_3041	DUF4880 domain-containing protein	-0.258434	-0.650632	0.130205	-0.647667	0.0947945
PFL_0307	N-carbamoylputrescine amidase	0.0293673	-0.133347	0.0131715	0.0708633	0.0947872
PFL_0316	tetratricopeptide repeat protein	-0.105676	0.188189	0.0184454	0.00822368	0.0947273
#N/A	DUF3077 domain-containing protein	0.145076	-0.122254	0.024371	0.0785421	0.0947003
PFL_4454	META domain-containing protein	-0.114805	-0.256755	0.0402336	-0.0311595	0.0945245
PFL_3900	NADH-quinone oxidoreductase subunit NuoE	-0.379013	-0.0484441	-0.0887386	-0.192917	0.0944294
PFL_1528	aldehyde dehydrogenase (NADP(+))	0.075345	0.202904	0.0434522	-0.085002	0.0943783
PFL_3296	glycerophosphodiester phosphodiesterase family protein	0.203167	0.275771	0.224142	0.110605	0.0943291
PFL_2792	L-proline--[L-prolyl-carrier protein] ligase	0.00853524	-0.11349	0.112546	0.0171033	0.0942104
#N/A	hypothetical protein	0.10958	0.12245	0.0977196	0.126101	0.094051
PFL_5114	LuxR C-terminal-related transcriptional regulator	0.00805043	0.104594	0.0508406	0.0252444	0.0939203
PFL_5531	DUF3299 domain-containing protein	-0.0566728	0.24882	0.0792918	0.257661	0.0939036
PFL_2385	hypothetical protein	0.057159	-0.0129845	0.0193211	0.147115	0.0937852
PFL_0231	amino acid ABC transporter permease	-0.00813469	-0.0965021	0.0147551	-0.0117867	0.0937487
PFL_3936	isovaleryl-CoA dehydrogenase	0.081014	0.0734622	0.0176423	0.170076	0.0935886
PFL_1472	long-chain fatty acid--CoA ligase	-0.0169108	-0.0656962	-0.0207452	-0.0257577	0.0935437
PFL_4994	phosphatase PAP2 family protein	0.0600561	0.0856473	0.0405914	0.0156493	0.0934485
PFL_3492	non-ribosomal peptide synthetase	-0.0605914	0.0145663	0.0272668	0.0108156	0.0933436
PFL_4889	alpha/beta hydrolase	0.27183	-0.0328798	0.224705	0.168781	0.0932197
PFL_5116	DUF1302 domain-containing protein	-0.0306806	0.0535528	0.0340863	0.0616699	0.0931793
PFL_2253	succinylglutamate desuccinylase/aspartoacylase family protein	-0.218329	-0.379106	-0.459283	-0.229379	0.093043
PFL_6145	histone deacetylase family protein	0.0629884	0.0956886	0.102582	0.136553	0.0929982
PFL_1556	DUF637 domain-containing protein	0.0431831	0.129025	0.182544	0.142098	0.0928603
PFL_5696	PhoX family phosphatase	0.0283546	0.0831607	0.0511992	0.143474	0.0927812
PFL_6046	aldehyde dehydrogenase	-0.00507643	0.165923	0.215353	0.0997129	0.0927009
PFL_0763	amino acid permease	-0.0870276	0.116052	0.0702593	0.127384	0.0926583
PFL_0497	DUF2165 domain-containing protein	-0.11671	0.048691	-0.204749	0.172555	0.0923104
PFL_1016	MBOAT family protein	0.125819	0.0638919	0.043441	-0.038789	0.0922636
PFL_1774	DUF2062 domain-containing protein	0.126578	0.0520941	0.0745795	0.138957	0.0922522
PFL_2296	FAD-dependent oxidoreductase	-0.0294468	0.050405	0.0926427	-0.0373719	0.092089
PFL_5170	4-hydroxybenzoate 3-monooxygenase	-0.00382943	0.0667832	0.15277	0.159042	0.0920441
PFL_0337	hypothetical protein	-0.00841437	0.0493444	0.0867203	0.0864448	0.09195
PFL_3497	AraC family transcriptional regulator	0.0510502	-0.167255	0.200739	0.0315893	0.0919243
PFL_2323	CoA transferase subunit A	-0.0872535	-0.0989658	0.218363	-0.0621183	0.0918524
PFL_4334	N-acetylglutaminylglutamine synthetase	0.0555547	0.0743436	0.18988	0.131802	0.0917984
PFL_0052	tyrosine-protein phosphatase	-0.194947	-0.0862873	-0.0891481	-0.147312	0.0915914
PFL_1058	glutathione S-transferase family protein	0.16492	0.112687	0.0709376	0.148164	0.0914561
PFL_2985	ATP-binding protein	-0.0384819	0.0688466	0.0226332	-0.0637824	0.0914352
PFL_0007	hypothetical protein	0.0200672	0.053193	0.128465	0.100478	0.0912733
PFL_5944	Lrp/AsnC family transcriptional regulator	0.147567	0.0723675	0.122881	0.188722	0.0911333
PFL_4822	NAD-dependent epimerase/dehydratase family protein	-0.10222	0.112785	0.0199106	0.0375096	0.0910691
PFL_2814	hypothetical protein	-0.106023	0.0517153	0.206161	0.194153	0.0910562
PFL_5991	LysE family transporter	-0.0174554	0.0155005	0.205813	0.0438194	0.0909627
PFL_4149	SDR family oxidoreductase	-0.0318012	-0.099767	0.0844322	0.259926	0.0909485
PFL_2338	ABC transporter permease subunit	-0.0903737	-0.0582516	0.00115863	0.0374617	0.0908739
PFL_1870	alpha/beta fold hydrolase	-0.0591837	0.125097	0.0938289	0.123859	0.0906181
PFL_6203	hypothetical protein	-0.0166661	0.0267233	0.0431602	0.0340768	0.0905734
#N/A	hypothetical protein	0.00432913	0.0519476	0.0858185	0.111096	0.0905561
PFL_4374	MFS transporter	0.0432806	0.105496	0.228032	0.0978544	0.0903731
PFL_5228	PLP-dependent aminotransferase family protein	0.0926021	0.161607	0.0988642	0.0966212	0.0903403
PFL_4704	TIGR03749 family integrating conjugative element protein	0.132406	0.100101	0.143761	0.0632439	0.0902736
PFL_4834	class I SAM-dependent methyltransferase	-0.0148677	0.155502	0.0518404	0.161285	0.0902499
PFL_2135	hypothetical protein	0.0266061	0.0722244	0.0591891	0.049919	0.0901007
PFL_0914	ribosome-associated translation inhibitor RaiA	-0.0158595	-0.0998445	-0.0843954	-0.00781851	0.090083
PFL_1565	DUF2177 family protein	0.158811	0.109823	0.0721419	0.151223	0.0900444
PFL_3030	DUF6687 family protein	0.26919	0.00764161	0.243536	0.000506472	0.0899667
PFL_2104	LacI family DNA-binding transcriptional regulator	0.107783	0.0774183	0.163297	0.0833634	0.0898903
PFL_3118	hypothetical protein	-0.0771352	-0.254798	0.213627	0.140184	0.0896804
PFL_3253	glycosyltransferase	-0.0129638	0.0328952	-0.0006766	0.205972	0.0895282
PFL_6250	HAD hydrolase-like protein	-0.0262174	0.130913	-0.0243354	0.140644	0.0893152
PFL_4677	type 4b pilus protein PilO2	0.0338442	0.0415957	0.0560717	0.116437	0.0892663
PFL_5312	PilC/PilY family type IV pilus protein	-0.0293422	0.0765745	0.0564479	0.120259	0.08905
PFL_4581	LacI family DNA-binding transcriptional regulator	0.0404923	0.265549	0.0711682	-0.0164497	0.0889894
PFL_3161	ABC transporter ATP-binding protein	0.159417	0.0648202	0.117511	-0.000788655	0.0889334
PFL_1328	FAD/NAD(P)-binding oxidoreductase	-0.0045632	0.153501	0.133513	0.137023	0.0888931
PFL_2478	amidohydrolase	0.0342474	-0.00949882	0.173859	0.178357	0.0888343
PFL_4140	penicillin-binding protein 2	0.0684106	0.234583	0.146549	0.0780426	0.0888343
PFL_3462	cytosine permease	0.0613695	0.0819805	0.141013	0.127787	0.0884717
PFL_3971	fatty acid desaturase	0.0518677	0.117247	0.0527934	0.140873	0.0884611
PFL_1311	transcriptional regulator GcvA	0.371363	-0.101677	0.000956013	0.113183	0.0883526
PFL_0549	ABC-type transport auxiliary lipoprotein family protein	-0.235354	-0.067124	-0.0145943	0.126621	0.0883242
PFL_0982	TonB-dependent Fe(3+) dicitrate receptor FecA	-0.0109381	-0.000390302	-0.0042534	0.0582908	0.0882278
PFL_3798	glycoside hydrolase family 19 protein	-0.084501	0.0329549	-0.0436956	-0.0900618	0.088219
PFL_6027	methyl-accepting chemotaxis protein	-0.12532	0.0726592	0.00346686	-0.0528711	0.0880527
PFL_4706	conjugative transfer ATPase	0.00535318	0.0345842	0.0632894	0.0973714	0.0879225
PFL_0380	MFS transporter	0.0623475	-0.0865842	0.102208	0.0599592	0.0879014
PFL_0482	thioredoxin TrxC	0.088445	0.313666	0.244857	0.278501	0.087884
PFL_1655	DegT/DnrJ/EryC1/StrS family aminotransferase	0.197036	0.178114	0.14165	0.0848173	0.0878606
PFL_4719	manganese catalase family protein	-0.0175803	0.0988412	0.130827	0.0913528	0.0877713
PFL_5511	TonB-dependent receptor	-0.059958	0.0925245	0.0996265	0.120585	0.0877148
PFL_2994	SDR family NAD(P)-dependent oxidoreductase	-0.140612	0.0532622	0.0181939	0.0237898	0.0876859
PFL_3372	5-carboxymethyl-2-hydroxymuconate semialdehyde dehydrogenase	0.0182887	-0.025728	0.0140384	-0.0142518	0.0873382
PFL_1908	acyl-CoA dehydrogenase family protein	-0.112777	0.287536	0.137401	0.125174	0.0872865
PFL_2373	NADP-dependent oxidoreductase	-0.0145315	-0.347274	-0.195163	0.0735057	0.0871083
PFL_4694	transglycosylase SLT domain-containing protein	0.0636228	0.134463	0.123533	0.11054	0.0869598
#N/A	hypothetical protein	-0.0340491	-0.0235441	0.140397	0.0231016	0.086923
PFL_2375	hypothetical protein	-0.00948458	0.223849	-0.00389164	0.0720825	0.0867352
PFL_0765	NAD(P)H-dependent oxidoreductase	-0.0290014	0.0225545	0.0419697	0.139422	0.086678
PFL_4300	DUF1989 domain-containing protein	-0.0699266	0.0504033	0.106421	0.117514	0.0866612
PFL_1292	DoxX family protein	-0.317905	0.0281469	-0.671023	0.340232	0.0865905
PFL_1552	DUF637 domain-containing protein	0.0622369	0.0949605	0.100316	0.103291	0.0865291
#N/A	hypothetical protein	-0.161296	-0.064817	-0.0504349	-0.032419	0.0863683
PFL_2495	monovalent cation:proton antiporter-2 (CPA2) family protein	-0.0338709	0.132788	0.10812	0.0406914	0.0861157
PFL_5382	shikimate dehydrogenase	-0.125325	-0.527366	0.138088	0.0850962	0.0860332
PFL_5811	LysR substrate-binding domain-containing protein	0.121833	0.00802214	0.115832	-0.0285094	0.0860138
PFL_2359	amino acid ABC transporter permease	-0.0729702	-0.0937712	0.0805001	0.0485906	0.0859735
PFL_5243	paraquat-inducible protein A	0.0847065	0.255673	0.244556	0.157469	0.0856834
PFL_4573	potassium-transporting ATPase subunit KdpA	-0.0744321	-0.0837129	0.0547835	0.0066054	0.0856662
PFL_5285	DUF748 domain-containing protein	-0.0477923	0.0291775	0.0331602	-0.0258825	0.0856354
PFL_2258	GTP cyclohydrolase I FolE	-0.0441358	-0.0977248	-0.0464712	-0.109241	0.085481
PFL_1504	hypothetical protein	-0.138076	0.064963	0.106184	0.0449921	0.0854799
PFL_4228	acyltransferase	0.0879784	0.0624861	0.127113	0.082482	0.0854701
PFL_2886	malto-oligosyltrehalose trehalohydrolase	-0.116278	-0.101899	-0.0463204	0.051047	0.0854332
PFL_3832	alpha/beta hydrolase	-0.116431	0.0308308	-0.0242877	0.0212125	0.0852976
PFL_0404	proline/glycine betaine ABC transporter permease	-0.20465	0.352424	0.100682	0.0110252	0.0852514
PFL_4548	allophanate hydrolase subunit 1	0.00803595	0.185944	0.124705	0.205204	0.0852403
PFL_3385	EamA family transporter RarD	0.199233	0.105363	0.0319661	0.0885883	0.0849715
PFL_1336	MFS transporter	-0.0861451	0.0628426	0.158156	-0.114948	0.0848844
PFL_4462	glycosyltransferase family 39 protein	-0.00951303	0.018237	0.00211586	0.0931433	0.0845471
PFL_1548	mechanosensitive ion channel family protein	0.0164648	0.0417703	0.0817565	-0.00115923	0.0844852
PFL_4004	DUF480 domain-containing protein	0.07175	0.0979431	-0.0554535	0.170065	0.0844398
PFL_2993	SDR family NAD(P)-dependent oxidoreductase	0.0460793	0.0568659	0.0461737	0.0612278	0.0842937
PFL_5975	ABC transporter permease	-0.0943343	0.0120322	0.0957163	-0.0812063	0.0842919
PFL_1712	cation acetate symporter	-0.0441595	0.0437874	0.14884	0.0918462	0.084212
PFL_5339	DUF3015 domain-containing protein	-0.0958655	-0.127466	0.0635438	-0.0784991	0.084207
PFL_5142	TIGR01777 family oxidoreductase	-0.0283181	-0.0853158	-0.0257386	0.00136537	0.0842016
PFL_3354	aminotransferase class I/II-fold pyridoxal phosphate-dependent enzyme	-0.245473	-0.206533	-0.152553	0.0580276	0.0840943
PFL_4255	winged helix-turn-helix domain-containing protein	-0.0699502	-0.0133158	0.0218853	-0.0242719	0.083943
PFL_4347	MFS transporter	-0.0229557	0.0747197	-0.021711	0.0887105	0.0839411
PFL_6188	DNA-binding domain-containing protein	-0.0152302	0.189814	0.133085	0.0586012	0.0838347
PFL_2774	hypothetical protein	0.126214	0.167351	0.0772937	0.129231	0.0838093
PFL_6191	cation-translocating P-type ATPase	0.0785935	0.0894377	0.156437	0.0406663	0.0837783
#N/A	DNA polymerase ligase N-terminal domain-containing protein	-0.0718341	0.0737513	0.0545286	0.00871482	0.0837671
PFL_5958	MFS transporter	0.106044	0.046016	0.140831	-0.0347939	0.0837256
PFL_4238	response regulator transcription factor	0.000719424	-0.0191368	-0.022393	0.100666	0.0837253
PFL_1906	NADP-dependent oxidoreductase	-0.0534983	-0.0521382	-0.0153055	-0.125117	0.0836596
PFL_2092	DUF2214 family protein	0.199935	0.0557894	0.350889	0.173876	0.0832475
PFL_4005	shikimate 5-dehydrogenase	0.0859259	0.150371	0.140363	0.202901	0.0831762
PFL_3809	homoserine dehydrogenase	0.0746192	-0.212113	0.0873567	0.198555	0.0831613
PFL_6033	acetyl-CoA hydrolase/transferase C-terminal domain-containing protein	-0.0375919	0.111337	0.0986638	0.065495	0.0831167
PFL_1383	dipeptidase	-0.0470523	-0.0503625	-0.149068	0.133867	0.0827476
PFL_6173	zinc metallochaperone GTPase ZigA	-0.0420138	0.241966	0.18314	-0.109285	0.0826949
PFL_5175	ABC transporter permease	-0.141802	0.0414154	0.169125	0.0732546	0.0824942
PFL_5181	5'-nucleotidase, lipoprotein e(P4) family	0.0170317	-0.024366	0.073704	0.174685	0.0822898
PFL_0006	DUF4265 domain-containing protein	0.00200978	0.0365686	0.0550289	0.106134	0.0822867
PFL_1343	hypothetical protein	-0.339898	0.0758925	-0.147258	0.202715	0.0822199
PFL_5844	DUF4426 domain-containing protein	0.00339023	-0.0412196	0.0802457	0.131402	0.0822042
PFL_2697	SGNH/GDSL hydrolase family protein	0.0110466	0.109779	0.15981	-0.00176631	0.0821459
PFL_1136	hypothetical protein	-0.134275	0.034128	0.0809124	-0.0253625	0.0821226
PFL_2924	ABC transporter substrate-binding protein	0.053459	0.0413479	0.0903808	0.137852	0.0821219
PFL_4010	tRNA 5-hydroxyuridine modification protein YegQ	-0.0819972	0.167749	0.033864	0.124771	0.0820965
PFL_1576	DTW domain-containing protein	0.0950581	0.108149	-0.0691053	-0.0115297	0.0820222
PFL_0459	hypothetical protein	-0.0667101	-0.177072	-0.00333546	0.176547	0.0819833
PFL_0609	urease accessory protein UreE	-0.111515	0.0325932	-0.262088	0.0279301	0.0818902
PFL_3937	carboxyl transferase domain-containing protein	-0.0185395	-0.0124986	0.0758582	-0.0520826	0.0818858
PFL_4803	sigma-54 dependent transcriptional regulator	0.101024	-0.358613	-0.176981	-0.544693	0.0818016
PFL_1400	hypothetical protein	-0.0898987	0.00964961	-0.0557789	-0.131343	0.0817726
PFL_0863	sulfite reductase flavoprotein subunit alpha	0.0576961	0.137906	0.0917976	-0.0199525	0.0815371
PFL_2123	NlpC/P60 family protein	0.0391484	0.0603719	0.0878445	0.0506841	0.0814063
PFL_5045	YkgJ family cysteine cluster protein	0.0638186	0.19478	0.0393475	0.226045	0.0813093
PFL_0099	ATP-binding cassette domain-containing protein	0.011589	0.0685321	-0.118478	-0.0162899	0.081276
PFL_1710	glycine betaine ABC transporter substrate-binding protein	0.0780517	0.18442	0.0727721	0.0404167	0.0811851
PFL_5381	type II 3-dehydroquinate dehydratase	-0.315537	-0.233976	-0.210016	-0.197157	0.0811829
PFL_3965	2-aminoethylphosphonate--pyruvate transaminase	-0.00587587	-0.0349434	0.171328	-0.0961383	0.0810643
PFL_3165	LLM class flavin-dependent oxidoreductase	-0.146556	-0.103616	-0.346995	-0.284192	0.0810184
PFL_5022	ABC transporter permease subunit	0.0472656	0.206672	0.175844	0.0536526	0.0808643
PFL_3121	C39 family peptidase	0.0557446	-0.0787796	0.0957354	0.0735516	0.0807914
PFL_3511	methionine synthase	0.0132772	0.159759	0.0830971	0.115509	0.0807597
PFL_1173	succinyldiaminopimelate transaminase	0.0344707	0.211465	0.149602	0.12469	0.0806877
PFL_1487	LysR family transcriptional regulator	-0.0293143	-0.0299085	0.183779	0.215632	0.0805509
PFL_0606	HupE/UreJ family protein	0.0613152	-0.26678	-0.190014	-0.234852	0.0804788
PFL_4056	hypothetical protein	0.0393442	0.222738	0.0670752	0.0751601	0.0804748
PFL_3917	HlyD family efflux transporter periplasmic adaptor subunit	0.0917523	0.16674	0.117685	-0.124402	0.0804348
PFL_0117	acyl-CoA dehydrogenase	-0.030731	0.0788723	0.0851413	0.0735153	0.080222
PFL_0098	MlaD family protein	-0.179216	-0.0430697	0.162563	-0.121386	0.0801738
PFL_3629	ATP-grasp domain-containing protein	0.0297555	-0.25059	-0.04187	0.197417	0.0801551
PFL_0486	YdiU family protein	-0.0265667	0.0731871	0.102979	0.0941256	0.0801207
PFL_4720	CinA family protein	-0.0490897	0.0227535	0.0179106	0.0690965	0.0800801
PFL_0997	phosphatase PAP2 family protein	-0.0111419	-0.0372946	-0.0112239	0.0395145	0.0800178
PFL_0586	hypothetical protein	-0.061441	0.222768	0.174013	0.210444	0.0798171
PFL_2583	DHH family phosphoesterase	0.177527	0.0861446	-0.0642475	-0.0674685	0.079515
PFL_1821	transporter substrate-binding domain-containing protein	-0.0535218	-0.104848	0.0577804	-0.0146007	0.07944
PFL_4375	D-erythronate dehydrogenase	0.1586	0.134281	0.0347503	0.0139199	0.0794338
PFL_2483	serralysin family metalloprotease	0.0620576	0.0470554	0.0211032	0.114385	0.0793755
PFL_1768	PA2817 family protein	0.113924	0.245336	0.11198	0.0932783	0.078979
PFL_4396	hypothetical protein	-0.272201	-0.055586	-0.000405166	0.000904713	0.0788215
PFL_3345	3-oxo-tetronate kinase	-0.171711	-0.159015	0.362673	0.00224961	0.0787737
PFL_3694	DUF799 domain-containing protein	0.0111415	0.0930647	0.124591	0.124329	0.0787527
PFL_1442	sensor histidine kinase	-0.0680384	0.0489071	0.0585078	0.0580964	0.0786321
PFL_1473	MFS transporter	-0.116163	0.072164	-0.0924196	-0.0287411	0.0786296
PFL_3478	benzoylformate decarboxylase	0.0205901	0.262263	0.0665796	0.1251	0.0784742
PFL_3131	hydroxyphenylacetyl-CoA thioesterase PaaI	0.0809854	0.0142051	-0.0138554	0.531367	0.078395
PFL_5117	fatty acid--CoA ligase	-0.068181	-0.0532277	-0.0204244	0.0337084	0.0782469
PFL_2327	MFS transporter	0.114964	0.16739	0.24883	0.178184	0.0781416
PFL_2164	response regulator transcription factor	-0.202402	0.270773	0.081978	-0.358311	0.0780682
PFL_0685	DUF4136 domain-containing protein	-0.0482924	0.0170656	-0.0406972	0.00542136	0.0779848
PFL_1562	TorF family putative porin	0.00716271	0.0858366	0.0377409	-0.0344342	0.0779415
PFL_5197	AraC family transcriptional regulator	-0.131263	0.0744901	-0.0131316	0.0570604	0.0779012
PFL_0147	TonB-dependent siderophore receptor	0.0335896	0.029853	0.0664238	0.0804648	0.0778603
PFL_2742	META and DUF4377 domain-containing protein	-0.120583	-0.117688	0.00686179	-0.0206206	0.07783
PFL_3146	hypothetical protein	-0.310737	-0.360428	0.102132	-0.173073	0.0776378
PFL_2281	IclR family transcriptional regulator	-0.115799	-0.0030631	0.143102	0.0565358	0.0776044
PFL_3734	Dyp-type peroxidase	0.105762	0.210167	0.153283	0.225279	0.0774924
PFL_2002	phage baseplate assembly protein V	-0.0695309	-0.188565	0.171679	0.0950731	0.0774169
PFL_4666	ParB family protein	-0.070853	0.0381223	0.0354449	0.101805	0.0773907
PFL_3636	EAL domain-containing response regulator	0.115212	-0.157201	0.111675	0.116359	0.0773651
PFL_0142	MFS transporter	0.0653199	-0.0290608	0.157355	0.0686782	0.077262
PFL_3796	SOS response-associated peptidase family protein	0.0153591	0.136084	0.034505	-0.0427025	0.0772518
PFL_5872	class I SAM-dependent rRNA methyltransferase	0.0121076	0.0750392	0.0779557	0.0220776	0.0771246
PFL_0180	RebB family R body protein	0.153375	0.143787	0.0564253	0.530655	0.0768813
PFL_1772	ABC transporter ATP-binding protein	-0.0607198	0.0487334	-0.0347439	0.0109112	0.0767327
PFL_5556	catalase	0.0893172	0.122637	0.107107	0.0183571	0.0767062
PFL_4038	MFS transporter	-0.172477	-0.096204	0.0255099	-0.096017	0.0764194
PFL_4779	Nudix family hydrolase	0.0287014	0.192953	0.189362	0.176615	0.0762705
PFL_5364	cytochrome ubiquinol oxidase subunit I	-0.0286257	0.00876237	0.0847183	0.00339935	0.0762449
PFL_3396	site-specific integrase	0.0106295	0.0320272	0.0322492	0.180241	0.0760997
PFL_3334	AzlC family ABC transporter permease	0.241299	0.116683	0.321757	-0.338011	0.0759988
PFL_5681	aminotransferase class III-fold pyridoxal phosphate-dependent enzyme	-0.0237855	0.0545711	0.0473264	0.0931963	0.0759692
PFL_1542	peptidylprolyl isomerase A	0.0890171	0.0573047	0.0556548	0.134073	0.0759528
PFL_5972	EVE domain-containing protein	0.0132321	0.158121	0.0246963	0.0739397	0.0757414
PFL_0598	branched-chain amino acid ABC transporter substrate-binding protein	0.0406834	0.0656247	0.101331	0.0687842	0.0756939
PFL_3452	hypothetical protein	0.0925415	0.106805	0.0253417	-0.0384833	0.0756403
PFL_3198	ATP-dependent DNA helicase	-0.0742261	0.10276	0.0893875	-0.0102991	0.0756194
PFL_1663	glycosyltransferase	0.0902449	0.172089	0.168255	0.0786133	0.0754683
PFL_1564	S1-like domain-containing RNA-binding protein	0.107671	0.167831	0.0430766	0.130922	0.0754679
PFL_5414	DUF2076 domain-containing protein	-0.0238194	0.0807484	-0.119879	0.132988	0.0753955
PFL_3351	Na/Pi cotransporter family protein	-0.0832853	0.352685	0.0602164	0.0281268	0.0753186
PFL_2420	NAD(P)-dependent alcohol dehydrogenase	0.0083132	-0.0234037	0.209334	0.0505347	0.0752732
PFL_4083	efflux transporter outer membrane subunit	-0.048828	0.211543	-0.109355	0.113679	0.0750839
PFL_0773	gluconate:H+ symporter	-0.0676613	0.00843587	0.0123493	-0.195798	0.0750492
PFL_2193	ATP-binding protein	-0.0118546	0.0716182	0.0914855	0.131925	0.0749575
PFL_5009	aspartate aminotransferase family protein	0.0137535	0.0656	0.0910153	0.100341	0.07493
PFL_1531	ATP-dependent RNA helicase HrpA	0.143531	0.101442	0.0144943	-0.026351	0.0742767
PFL_0072	methionine ABC transporter permease	-0.119811	-0.025534	-0.0450346	0.0114454	0.0741474
PFL_5666	hypothetical protein	-0.0131152	0.0632484	0.0828741	0.103591	0.0741359
PFL_3673	FCD domain-containing protein	0.0365007	0.368474	0.0689392	-0.0104465	0.0740948
PFL_1142	alpha/beta hydrolase	-0.180189	0.107216	-0.0787589	-0.00734868	0.0740882
PFL_1661	acetyltransferase	0.0784652	0.0816349	0.0806775	0.222755	0.0740434
PFL_5048	efflux RND transporter periplasmic adaptor subunit	-0.0391524	0.0107121	0.204968	0.0521099	0.0740269
PFL_1781	low molecular weight protein-tyrosine-phosphatase	0.340489	0.0759833	0.246902	-0.0796009	0.0739009
PFL_5993	ATP-binding cassette domain-containing protein	0.0980117	-0.0221918	0.11579	0.0152778	0.0738283
PFL_1446	protein YgfX	0.0370139	-0.0024901	0.271834	0.257871	0.0736834
PFL_4914	benzoate/H(+) symporter BenE family transporter	-0.0723272	0.0324066	0.0564503	0.0464129	0.0735669
#N/A	hypothetical protein	0.304847	0.131452	-0.0542177	0.345334	0.0735421
#N/A	hypothetical protein	0.0330492	-0.0771078	0.0713733	0.123775	0.0734572
PFL_3125	hypothetical protein	-0.100396	0.172267	0.190998	0.0592711	0.0734507
PFL_0054	GMC family oxidoreductase	-0.00818581	-0.0341216	0.0532162	0.072969	0.073206
PFL_5920	GlxA family transcriptional regulator	0.0129205	0.14199	0.150922	0.117135	0.0731927
PFL_1368	extracellular solute-binding protein	-0.21004	-0.153232	-0.0814376	-0.101782	0.0730728
PFL_0906	hypothetical protein	-0.233027	-0.0679699	-0.0357855	0.0385858	0.0730467
PFL_2225	alcohol dehydrogenase-like regulatory protein ErcA	-0.0155848	0.301729	0.158509	0.273428	0.0728697
PFL_0484	hypothetical protein	-0.120912	0.234198	0.0963283	0.146304	0.072832
PFL_5268	DNA/RNA nuclease SfsA	0.16744	0.208038	0.00270675	-0.112756	0.0727206
#N/A	hypothetical protein	0.0159971	-0.0206358	-0.0184963	0.0150737	0.0726375
PFL_6180	metal ABC transporter substrate-binding protein	-0.0591895	0.106234	0.0121163	-0.0380476	0.072565
PFL_6094	type VI secretion system tip protein VgrG	-0.0290014	0.0965902	0.0142275	0.0223645	0.0725609
PFL_3391	histone-like nucleoid-structuring protein, MvaT/MvaU family	-0.693553	-0.195398	-0.48016	-0.350705	0.0725007
PFL_3387	4-hydroxyphenylpyruvate dioxygenase	0.088469	0.247554	0.102954	0.0586529	0.0724951
PFL_5919	penicillin acylase family protein	0.11419	0.0927403	0.0527602	0.0812894	0.0724782
PFL_3360	MFS transporter	0.0831239	0.186334	0.277892	-0.400573	0.0723982
PFL_3439	hypothetical protein	0.0193219	0.00424465	0.166519	0.162754	0.072188
PFL_0734	CoA-acylating methylmalonate-semialdehyde dehydrogenase	0.112866	0.166735	0.202944	0.163603	0.0721861
PFL_1355	TPM domain-containing protein	-0.283274	-0.170085	-0.0994259	0.13907	0.0721825
PFL_4705	TIGR03752 family integrating conjugative element protein	0.110455	0.0444773	0.129794	0.0513944	0.072084
PFL_4740	polysaccharide lyase family 7 protein	0.176152	0.0279676	0.132475	0.213507	0.072049
PFL_3020	alkane oxidation protein activator PraB	0.123889	0.0590694	0.00621516	0.20035	0.0720242
PFL_2696	hypothetical protein	0.216746	-0.054883	0.105669	0.266246	0.0720072
PFL_1964	heavy metal sensor histidine kinase	0.159263	-0.110667	-0.0253221	0.0950077	0.0719662
PFL_0088	N-acetylmuramoyl-L-alanine amidase	0.0408914	0.0410592	0.146029	0.088915	0.0719563
PFL_1011	putative adenosine monophosphate-protein transferase Fic	-0.0272329	0.180024	0.15533	0.157727	0.0718738
PFL_6254	hypothetical protein	-0.083041	0.0642859	0.160923	0.0157726	0.0718454
PFL_3186	AraC family transcriptional regulator	0.386006	-0.010808	-0.354393	-0.139421	0.0715372
PFL_0892	septal ring lytic transglycosylase RlpA family protein	0.0126831	-0.0199294	0.0950549	0.132401	0.0714749
#N/A	hypothetical protein	-0.0577563	-0.0188491	0.0325851	0.00595344	0.0713253
PFL_3973	AraC family transcriptional regulator	-0.0642477	-0.00152408	0.0725031	0.105594	0.0711282
PFL_2889	alpha/beta hydrolase	-0.00954064	0.16779	0.0443962	0.0966112	0.0709699
PFL_4712	conjugal transfer protein TraG N-terminal domain-containing protein	-0.0384425	0.0503163	0.0169248	0.0349855	0.0708476
PFL_2161	acyl-CoA dehydrogenase C-terminal domain-containing protein	-0.0258543	0.0103365	0.0839258	0.128925	0.0707782
PFL_4675	TcpQ domain-containing protein	0.0367436	0.0801085	0.105093	0.0663552	0.070743
PFL_5913	transporter substrate-binding domain-containing protein	-0.0463573	-0.100164	0.113258	-0.026755	0.070374
PFL_5139	uracil phosphoribosyltransferase	-0.145926	0.0234325	-0.08549	0.032334	0.0703476
PFL_4733	cytochrome o ubiquinol oxidase subunit III	-0.105016	0.00359793	-0.00115412	-0.0343209	0.0700417
PFL_3776	hypothetical protein	0.0178511	0.0618721	0.0456505	0.143084	0.0698536
PFL_1254	DNA polymerase IV	0.0313942	0.136376	0.149834	0.123757	0.0698534
PFL_0646	TonB-dependent receptor	0.00458416	0.0314343	0.195138	0.171872	0.0697919
PFL_2108	hypothetical protein	0.0319174	0.137495	0.23218	0.188901	0.0697449
PFL_4037	Lrp/AsnC family transcriptional regulator	-0.119631	0.0639331	-0.031333	-0.0350416	0.0697225
PFL_4756	tol-pal system protein YbgF	0.100583	-0.00794229	0.0293007	0.0446125	0.0696525
PFL_4271	putative 2-dehydropantoate 2-reductase	0.0118553	-0.018791	0.0774746	-0.000777374	0.0695749
PFL_1155	class I SAM-dependent methyltransferase	-0.0615293	-0.10458	0.102788	0.201445	0.0693978
PFL_3449	DUF1254 domain-containing protein	0.0712575	-0.0139694	-0.00449991	0.0599778	0.0692897
PFL_0410	N-formylglutamate deformylase	0.236108	0.228319	0.0496759	0.0582187	0.0691729
PFL_3970	EstA family serine hydrolase	0.000385249	0.0013787	0.153716	0.136637	0.0690977
PFL_0472	aromatic amino acid ammonia-lyase	0.14118	0.156322	0.215385	0.182948	0.0690188
PFL_4698	3'-5' exonuclease	0.0917977	0.0778613	0.0647446	0.00668012	0.0689801
PFL_2838	DUF3313 domain-containing protein	0.106292	0.107887	-0.039159	0.121	0.0688428
PFL_1597	PHP domain-containing protein	0.173779	0.119449	-0.067969	-0.132175	0.0686969
PFL_5415	YciC family protein	0.144419	0.0215491	-0.0599499	-0.0104465	0.0686899
PFL_0009	FecR domain-containing protein	0.0661954	0.203027	0.220599	0.171231	0.0685551
PFL_5624	ABC transporter ATP-binding protein	-0.0377179	0.0952352	0.0220429	0.0211607	0.0685371
PFL_2644	hypothetical protein	-0.00668274	0.0799761	0.0900901	0.124807	0.068532
PFL_2562	YkvA family protein	-0.0736597	-0.183277	-0.172826	-0.0116575	0.0684873
PFL_0159	hypothetical protein	0.193246	0.173168	0.0976013	-0.0518526	0.0683343
PFL_1310	RidA family protein	0.0415224	0.255774	0.240415	-0.0360436	0.0681391
PFL_2671	hypothetical protein	0.277643	0.174721	0.186988	0.253949	0.0681386
PFL_5797	hotdog domain-containing protein	-0.0437464	0.0902356	-0.0500048	0.0622073	0.0681236
PFL_3346	L-threonate dehydrogenase	-0.19419	0.147235	0.00423179	-0.0425159	0.0679217
PFL_4634	arginine-ornithine antiporter	0.0393769	-0.0316717	0.194668	0.0201821	0.0678921
PFL_4990	glutathione S-transferase family protein	-0.0998856	0.121144	0.0880684	-0.11289	0.0678128
PFL_3735	FdhF/YdeP family oxidoreductase	-0.0492068	0.0683565	0.0233691	0.00923673	0.0677711
PFL_2271	DUF6555 family protein	0.161779	-0.392717	0.0417119	0.150511	0.0674876
PFL_4714	alpha/beta hydrolase	0.0737839	0.0618922	0.053197	0.0203635	0.0674503
PFL_0587	transglutaminase family protein	0.0553638	0.0481548	0.11273	0.0614669	0.0674081
PFL_0607	urease accessory protein UreG	-0.0669902	-0.0668548	-0.0217495	0.077893	0.0672912
PFL_0481	ParA family protein	0.146904	0.158984	0.199405	0.0818175	0.0671792
PFL_3858	benzoate 1,2-dioxygenase large subunit	-0.0297779	0.126968	0.173259	0.146386	0.0671484
PFL_5950	DUF2388 domain-containing protein	0.0538681	0.1079	0.0869391	0.116679	0.067054
PFL_3266	NAD(+) diphosphatase	0.24008	0.202192	0.0326763	0.0441544	0.0670352
PFL_1822	DUF4398 domain-containing protein	0.160515	-0.354683	0.232416	-0.224711	0.0668778
PFL_6209	PAAR domain-containing protein	0.00860112	0.061068	0.0210005	0.0936061	0.066711
PFL_5714	ATP-dependent zinc protease	0.0909902	0.00974069	0.134454	0.0509468	0.0663439
PFL_3627	LuxR C-terminal-related transcriptional regulator	-0.0475327	-0.0126394	0.011834	0.0200346	0.0662856
PFL_6028	LysR substrate-binding domain-containing protein	-0.00299846	0.114876	-0.0243475	0.0182809	0.0662329
PFL_2447	TetR/AcrR family transcriptional regulator	-0.073648	0.00315263	0.102378	-0.0206714	0.0660915
#N/A	hypothetical protein	-0.235309	-0.0539689	0.135663	-0.128428	0.0660872
PFL_4850	endonuclease III	-0.0557766	-0.0210015	0.049773	0.247398	0.0660611
PFL_5628	Rrf2 family transcriptional regulator	0.0854372	0.080903	0.0726617	0.0128554	0.0660094
PFL_2342	aldehyde dehydrogenase	-0.0398894	0.11589	0.200864	0.261358	0.0660016
PFL_3918	efflux transporter outer membrane subunit	-0.0981281	0.0701067	0.0997798	0.0593779	0.0659849
PFL_0499	glycerol kinase	-0.113453	-0.0649499	0.20877	0.257407	0.0659626
PFL_2527	TonB-dependent receptor	-0.0274736	-0.0289523	-0.00870737	0.00570703	0.0659507
PFL_3584	RtcB family protein	-0.00622387	0.0288837	0.147111	0.0896907	0.0659246
PFL_0989	FecR family protein	-0.0517926	-0.160588	0.284543	-0.0511569	0.0657947
PFL_3000	PAAR-like domain-containing protein	-0.00398396	-0.00916716	-0.000115156	0.11503	0.0655264
PFL_4333	N-acetylglutaminylglutamine amidotransferase	0.0176912	0.158686	0.0635241	0.0168042	0.0654775
PFL_2955	response regulator transcription factor	0.0153915	-0.0417844	0.122044	0.223737	0.065345
PFL_6050	ABC transporter substrate-binding protein	-0.0733562	0.0890938	-0.0185061	0.133002	0.0652772
PFL_0288	polysaccharide deacetylase family protein	-0.0735468	-0.0187915	-0.0339508	0.0615543	0.0649473
PFL_0220	DUF6392 family protein	-0.127629	-0.156577	-0.0891215	0.0512409	0.0648675
PFL_1731	pirin family protein	-0.00275521	0.0550918	0.155946	0.0760119	0.0645272
PFL_6099	DcrB-related protein	0.0416111	0.0600216	0.0551155	0.20761	0.064498
PFL_4669	TIGR03761 family integrating conjugative element protein	-0.0268197	-0.190611	0.070085	-0.0831106	0.0643667
PFL_3265	TSUP family transporter	-0.299191	-0.00656979	0.0542405	-0.107493	0.064291
PFL_4823	LysR family transcriptional regulator ArgP	-0.00352999	-0.00564107	0.161747	-0.0347804	0.0642072
PFL_5748	type II toxin-antitoxin system RelE/ParE family toxin	-0.0384171	-0.0240337	-0.00919994	0.032351	0.0641286
PFL_0574	extracellular solute-binding protein	-0.036514	-0.0103265	-0.00286473	0.024132	0.064009
PFL_5761	L-serine ammonia-lyase	-0.110338	-0.0452142	-0.0793137	-0.0354658	0.0638715
PFL_4244	MarR family transcriptional regulator	-0.024792	-0.194981	-0.375606	-0.178871	0.0637586
PFL_4112	PLP-dependent aminotransferase family protein	-0.0426209	0.203632	0.211922	0.142628	0.0636982
PFL_6184	threonine--tRNA ligase	-0.149936	-0.0388018	0.0307506	0.0317153	0.0635902
PFL_2999	hypothetical protein	0.0281356	0.0765836	0.0192621	0.0830823	0.0635128
PFL_2685	PrpF domain-containing protein	-0.170363	-0.0370448	0.0769872	-0.0304733	0.0635077
PFL_0761	Lrp/AsnC family transcriptional regulator	0.0790416	0.0908859	0.171625	0.183904	0.0634981
PFL_3676	branched-chain amino acid ABC transporter permease	-0.00325692	-0.235294	-0.0782308	-0.138439	0.0634209
PFL_3388	EamA family transporter	-0.176285	0.123846	0.0659134	0.0665051	0.0631955
PFL_4487	MFS transporter	-0.0994782	0.0195319	-0.000797825	0.0339572	0.0631886
PFL_0093	DUF1328 domain-containing protein	-0.000746504	-0.433348	0.209963	0.150678	0.0631691
PFL_0176	hypothetical protein	-0.0522397	0.0320463	0.0222791	-0.0491178	0.063168
PFL_1259	DUF481 domain-containing protein	0.0176854	0.0610678	0.19442	0.196604	0.0631417
PFL_3814	cystathionine gamma-synthase family protein	0.172122	0.129965	0.194939	0.207324	0.0630798
PFL_0760	helix-turn-helix domain-containing protein	0.0529229	0.0323357	0.0840535	0.00193997	0.0629858
PFL_0890	carboxymuconolactone decarboxylase family protein	-0.0128356	-0.158582	0.0344835	-0.0651419	0.0629495
PFL_0129	alpha/beta fold hydrolase	0.0386347	-0.175143	0.213605	0.195429	0.0629448
PFL_4027	ABC transporter ATP-binding protein	-0.167497	-0.0766137	0.00108607	0.0583679	0.0628111
PFL_5132	YajG family lipoprotein	-0.0121387	0.124533	0.00749677	0.145677	0.0627973
PFL_0384	DUF4124 domain-containing protein	-0.18309	-0.00115	0.0759075	0.0643434	0.0627161
PFL_3176	TonB-dependent receptor	-0.138971	-0.046776	0.0109024	-0.0898712	0.0627097
PFL_2772	TonB-dependent receptor	-0.0213469	-0.011563	0.0127943	0.114866	0.0626128
PFL_3258	iron uptake system protein EfeO	-0.111304	0.0441296	0.0661851	0.159287	0.0626051
PFL_5914	DUF523 domain-containing protein	0.182159	0.152847	0.0599982	-0.0530924	0.0625701
PFL_6208	hypothetical protein	-0.0906549	-0.0851196	0.0301307	-0.00352414	0.0625222
PFL_2744	hypothetical protein	0.176824	0.135525	0.446363	0.437565	0.0625198
PFL_3139	cation acetate symporter	-0.113801	0.0485229	0.0711087	0.0315676	0.0623472
PFL_3481	NAD(P)-dependent alcohol dehydrogenase	-0.0102772	0.079468	0.00730369	0.209275	0.0623408
PFL_3179	ABC transporter permease	0.0201254	-0.0703888	0.325735	-0.166879	0.0623229
PFL_2139	hypothetical protein	0.19605	0.0056756	-0.0214555	-0.0106018	0.0622262
PFL_0041	DUF1161 domain-containing protein	-0.435078	-0.184254	-0.075803	-0.0586195	0.0621025
PFL_3261	TetR/AcrR family transcriptional regulator	0.14243	-0.0981261	0.224153	-0.0104465	0.0620904
PFL_2221	PQQ-dependent alcohol dehydrogenase PedH	-0.024663	-0.054849	-0.0353143	0.000769997	0.062083
PFL_0212	LysR family transcriptional regulator	0.0548902	-0.0977685	0.00612997	0.00477939	0.0618957
PFL_3751	tail fiber domain-containing protein	-0.0467285	0.0707336	0.0787992	0.172089	0.0618144
PFL_1403	GGDEF domain-containing protein	0.00123327	0.0994913	0.0369299	0.104191	0.0617569
PFL_0194	sulfate ABC transporter permease subunit CysW	0.130424	0.0509728	0.0116786	-0.0279973	0.0617213
PFL_6227	phytanoyl-CoA dioxygenase family protein	0.114677	0.185821	0.122246	0.0145224	0.0616975
PFL_5772	ATP-dependent RNA helicase DbpA	0.0493715	0.200405	-0.12749	0.0911417	0.0616968
PFL_0210	TauD/TfdA family dioxygenase	-0.160891	0.184994	0.158027	0.108449	0.0616547
PFL_3630	TetR/AcrR family transcriptional regulator	-0.138657	-0.060502	-0.0814003	-0.0832349	0.0616221
PFL_2450	FAD-dependent oxidoreductase	0.0281801	0.043323	-0.0755178	0.093307	0.0615476
PFL_6206	glutathione S-transferase	0.113066	0.188247	0.0938329	0.10046	0.0611689
PFL_3095	DUF1652 domain-containing protein	0.287531	-0.079244	0.0936797	0.0291943	0.0611246
PFL_1229	putidacin L1 family lectin-like bacteriocin	0.0443139	0.219557	0.104875	0.0449407	0.0610908
PFL_3589	DUF6368 family protein	0.180821	0.0548094	0.0168601	0.174919	0.0610559
PFL_1559	thioredoxin family protein	0.0593947	0.143139	0.159429	0.0443129	0.0608878
PFL_0104	TerC family protein	0.0497425	0.0651787	0.12082	0.0357308	0.06061
PFL_1850	SDR family oxidoreductase	0.298907	-0.0642041	-0.0044681	0.239284	0.0605638
PFL_4030	hypothetical protein	-0.0662758	0.053742	-0.208509	-0.0301978	0.0604443
PFL_2353	DMT family transporter	0.159296	0.144979	0.368799	0.199571	0.0604118
PFL_2805	SDR family oxidoreductase	0.103679	0.272325	0.168764	0.134087	0.0601589
#N/A	hypothetical protein	0.00349979	-0.0784898	0.115863	0.0885198	0.0601441
PFL_2171	alpha-ketoacid dehydrogenase subunit beta	-0.0168192	-0.384058	-0.0758173	-0.142146	0.0599509
PFL_5293	energy-coupling factor ABC transporter permease	-0.0419455	0.0343671	0.108996	0.115042	0.0599498
PFL_0986	PepSY-associated TM helix domain-containing protein	-0.0357848	-0.0372183	0.0507191	0.0798171	0.059805
PFL_3111	LysR substrate-binding domain-containing protein	-0.0955365	0.0884348	-0.110183	-0.119677	0.0597735
PFL_4170	hypothetical protein	-0.0613162	0.349251	0.225072	-0.0335526	0.0596809
PFL_0247	cystine ABC transporter permease	-0.0622286	0.0651772	-0.00673582	0.0813771	0.0596066
PFL_3043	UDP-4-amino-4-deoxy-L-arabinose aminotransferase	-0.116904	0.0461217	0.0116382	-0.0134237	0.0595345
PFL_1467	GLUG motif-containing protein	-0.0387924	0.0876554	0.0659041	0.123274	0.0592203
PFL_3458	alpha/beta hydrolase	0.124146	-0.0303418	-0.0333468	-0.0539372	0.0592091
PFL_2917	ferredoxin reductase family protein	0.0139486	-0.046018	0.0864691	-0.0275883	0.058838
PFL_3845	DUF3077 domain-containing protein	0.146097	0.275524	0.146471	0.186764	0.0587489
PFL_4703	TIGR03746 family integrating conjugative element protein	0.0469483	0.0772658	0.107148	0.0851887	0.0586309
PFL_1415	aldehyde dehydrogenase (NADP(+))	-0.146437	0.168993	0.0572792	0.133806	0.0585979
PFL_4067	universal stress protein	-0.108393	0.174345	0.0754215	0.0105393	0.0585366
PFL_5469	aldehyde dehydrogenase family protein	0.00290342	0.0472758	0.034318	-0.0538634	0.058521
PFL_4235	deoxyguanosinetriphosphate triphosphohydrolase	-0.149508	0.0494808	-0.0380385	0.246182	0.0584599
PFL_0538	phosphomethylpyrimidine synthase ThiC	-0.0418652	0.237497	0.10722	0.0389557	0.0584027
PFL_5534	sugar nucleotide-binding protein	-0.364849	-0.165433	-0.226889	-0.196351	0.0583671
PFL_5652	thiosulfate sulfurtransferase GlpE	-0.144798	0.102261	0.037218	0.0135423	0.0583359
PFL_0400	HutD family protein	0.133755	0.0701778	0.249647	0.183965	0.0583291
PFL_0213	TonB-dependent receptor	-0.102986	-0.07706	-0.00679377	0.106888	0.0583281
PFL_4023	D-alanyl-D-alanine dipeptidase	0.279089	0.0912028	0.221057	-0.0581617	0.0582609
PFL_5002	hypothetical protein	-0.0832074	0.124364	-0.0723733	0.034329	0.0582178
PFL_5752	choline ABC transporter substrate-binding protein	-0.08737	0.226717	0.157688	0.13191	0.0581991
PFL_2545	TetR/AcrR family transcriptional regulator	-0.152617	-0.0147115	0.23074	0.200602	0.0581757
PFL_3794	phage integrase Arm DNA-binding domain-containing protein	-0.0684021	0.216092	0.00196703	0.0989975	0.0581187
PFL_4372	outer membrane protein OmpK	0.0166967	0.101636	0.07112	0.0149551	0.0579605
PFL_4875	sensor histidine kinase	-0.0120346	0.0855744	0.061492	0.028949	0.0579407
PFL_3026	class I SAM-dependent methyltransferase	0.33204	-0.129263	0.0576435	-0.0400393	0.0577137
PFL_1975	tRNA dihydrouridine(20/20a) synthase DusA	0.136267	0.0933502	0.0370333	0.0137005	0.057625
PFL_1268	penicillin acylase family protein	-0.0101422	0.0943325	0.0918483	0.0205335	0.0575385
PFL_4817	hypothetical protein	-0.0247027	0.0725004	-0.0191801	0.0717658	0.0574978
PFL_6228	amino acid permease	0.053101	0.0596847	0.0419312	0.0356543	0.0574211
PFL_4237	hemagglutinin repeat-containing protein	0.0761647	-0.100103	-0.0369326	-0.0425498	0.0573281
PFL_4661	DUF2786 domain-containing protein	0.0615173	0.0634681	-0.107389	0.153585	0.057263
PFL_4490	HAMP domain-containing sensor histidine kinase	-0.135038	-0.0921982	-0.193921	0.0658273	0.0572132
PFL_1824	PLP-dependent aminotransferase family protein	-0.0194679	0.069433	0.0265335	0.0605313	0.0571831
PFL_2980	type I secretion system permease/ATPase	-0.264984	0.000756704	0.0839171	-0.257268	0.0571555
PFL_2044	hypothetical protein	0.537849	0.239034	0.107493	0.0619369	0.0569685
PFL_5085	GlxA family transcriptional regulator	0.0205591	0.134316	0.0917325	0.0415988	0.0569642
PFL_5375	HlyD family type I secretion periplasmic adaptor subunit	-0.0922012	0.0659573	-0.00514889	0.109265	0.056742
PFL_0778	methyl-accepting chemotaxis protein	-0.0249954	0.145226	0.0628403	0.130505	0.0566216
PFL_0922	lipid asymmetry maintenance ABC transporter permease subunit MlaE	0.67004	0.348608	-0.0511764	0.363807	0.0566159
PFL_6269	DNA polymerase ligase N-terminal domain-containing protein	-0.0308366	0.109326	0.101383	0.142388	0.0566103
PFL_0692	tetratricopeptide repeat protein	-0.121213	-0.456679	-0.161633	-0.121448	0.0565553
PFL_6283	hypothetical protein	0.122811	0.127891	0.0796656	0.121295	0.0565517
PFL_0799	BCCT family transporter	-0.0981518	-0.0807546	0.0445669	0.0203129	0.0564941
#N/A	c-type cytochrome	-0.222876	0.133292	-0.0894	0.195482	0.0562591
PFL_5812	malonate transporter subunit MadM	-0.00191239	0.153084	0.218843	0.179019	0.0562187
PFL_0128	methyl-accepting chemotaxis protein	0.0124983	0.159004	0.184501	0.119002	0.0560565
PFL_5190	polyphenol oxidase family protein	-0.0721075	0.131328	0.150342	0.0117158	0.0559361
PFL_0329	formate dehydrogenase subunit alpha	-0.0102422	-0.0915649	-0.0623461	0.0511515	0.0555726
PFL_3200	YgdI/YgdR family lipoprotein	0.152202	0.061936	0.0602017	0.131991	0.0555013
PFL_1953	CsiV family protein	-0.035405	0.124525	0.0898109	-0.0343376	0.0554794
PFL_3472	PDR/VanB family oxidoreductase	-0.179882	-0.0944047	-0.130883	-0.303068	0.0549887
PFL_3696	CsgG/HfaB family protein	0.211129	0.12585	0.287526	0.150469	0.0549539
PFL_3700	transcriptional repressor LexA	0.0226943	0.0458785	-0.0604411	-0.270066	0.0548428
PFL_1228	hypothetical protein	0.133378	-0.0435627	0.0516509	0.256019	0.0548093
PFL_5281	acetate--CoA ligase	0.0687772	-0.011265	0.0153264	0.0336726	0.0547795
PFL_0944	sulfate transporter CysZ	-0.0384739	-0.069085	0.0112703	-0.0929678	0.0547002
PFL_3213	helix-turn-helix transcriptional regulator	0.038185	0.0464316	0.287402	0.00490855	0.0542977
PFL_4629	YbaN family protein	-0.208288	0.0076159	-0.121406	0.0483319	0.053985
PFL_1282	OmpA family protein	-0.334989	-0.0176241	-0.121577	0.196773	0.0539833
PFL_1309	aminotransferase class V-fold PLP-dependent enzyme	-0.258691	0.00703252	0.0249601	-0.127268	0.053927
#N/A	type II toxin-antitoxin system HigB family toxin	-0.210255	-0.0244801	-0.0237392	-0.00524532	0.0537791
PFL_2811	extracellular solute-binding protein	0.149806	0.0804804	0.0687839	0.1705	0.0536092
PFL_3747	BRO family protein	-0.0320351	-0.0153584	0.0287495	0.0829276	0.0535592
PFL_3946	catalase family peroxidase	-0.0717411	0.120315	0.144699	0.149772	0.0534066
PFL_2894	SRPBCC family protein	-0.267595	-0.0235227	0.0326921	-0.106394	0.0533883
PFL_4775	YajQ family cyclic di-GMP-binding protein	0.115722	-0.0236551	0.0242453	-0.0422168	0.0533049
PFL_5998	disulfide bond formation protein B	0.423104	-0.19346	-0.193128	-0.212507	0.0531676
PFL_1957	FAD:protein FMN transferase	-0.26628	-0.0358644	-0.0697157	-0.062183	0.0530926
PFL_3469	ABC transporter substrate-binding protein	-0.0696624	0.132569	0.0708589	0.161971	0.0529445
PFL_0563	N-acetylmuramoyl-L-alanine amidase	-0.114861	-0.0795542	0.0619089	-0.127168	0.0529336
PFL_1733	amidohydrolase family protein	0.034169	0.0473212	-0.140289	0.179557	0.0527865
PFL_1124	DUF418 domain-containing protein	-0.050636	-0.0838974	0.0681848	-0.06346	0.0527054
PFL_3632	LysR family transcriptional regulator	-0.0600822	0.0908215	-0.0632167	0.115406	0.0526769
PFL_3097	NIPSNAP family protein	-0.355278	0.0528827	-0.195848	0.0982898	0.052659
PFL_1863	Fe/S-dependent 2-methylisocitrate dehydratase AcnD	0.139404	0.342674	0.0475343	0.136408	0.0526485
PFL_3011	hypothetical protein	0.0810696	0.0635561	0.0983896	0.190447	0.0525406
PFL_2588	5-deoxy-glucuronate isomerase	0.00533887	0.190995	-0.0445167	-0.0150878	0.0523623
PFL_2039	nucleobase:cation symporter-2 family protein	0.163922	0.0281574	0.212268	0.0437814	0.0523567
PFL_5269	pyridoxal phosphate-dependent aminotransferase	-0.00715133	0.0646807	0.0310172	0.0226219	0.0523203
#N/A	DUF3742 family protein	-0.089022	-0.0742658	0.0316316	0.0527519	0.0523175
PFL_0534	multidrug efflux SMR transporter	-0.0561981	-0.0984108	-0.0552092	-0.164064	0.0523082
PFL_2788	type I polyketide synthase	-0.0442839	-0.00434294	-0.036538	-0.0510535	0.0523062
PFL_2990	SDR family NAD(P)-dependent oxidoreductase	-0.0280162	0.0270733	-0.0348556	0.0167548	0.0521556
PFL_0196	Mpo1-like protein	-0.034347	0.147045	-0.154696	0.111565	0.0521338
PFL_3210	serralysin family metalloprotease	-0.0257119	0.0378931	0.0654807	-0.0101333	0.0521187
PFL_5481	FAD/NAD(P)-binding protein	0.0649765	0.0524844	0.0307681	0.0826405	0.0519844
PFL_1561	DUF6279 family lipoprotein	0.123713	0.137265	0.0852586	-0.00923957	0.0519377
PFL_1274	DUF6231 family protein	-0.00776291	0.105204	0.244562	0.0780167	0.0519306
#N/A	helix-turn-helix transcriptional regulator	0.154736	0.367066	0.397815	0.124198	0.051764
PFL_4070	helix-turn-helix transcriptional regulator	0.167563	0.0511455	-0.0244375	-0.0393534	0.0517234
PFL_2312	methyl-accepting chemotaxis protein	0.0710325	-0.0979121	0.23044	-0.124172	0.0516544
PFL_0808	AraC family transcriptional regulator	-0.0290014	-0.0160308	0.0158484	0.141517	0.0516507
PFL_5997	Rsd/AlgQ family anti-sigma factor	-0.00988832	0.183497	0.106533	0.0311543	0.0512373
PFL_0553	thiosulfate sulfurtransferase	0.105643	0.221878	0.143763	0.0334039	0.0512044
PFL_0542	DUF1249 domain-containing protein	-0.00643562	0.0426165	0.0367883	0.0933517	0.0511586
PFL_0144	efflux transporter outer membrane subunit	-0.0541487	0.0775593	0.0650476	0.0594812	0.0511322
PFL_4893	LysE family translocator	-0.0395027	-0.0181333	6.16e-05	-0.13449	0.0511181
PFL_3463	LysR family transcriptional regulator	-0.0694044	0.10924	0.150686	0.00144466	0.0510421
PFL_6196	bifunctional alpha/beta hydrolase/class I SAM-dependent methyltransferase	-0.0743286	-0.00550913	-0.00987705	0.00377778	0.0510247
PFL_0269	taurine dioxygenase	0.064645	-0.039355	0.151533	-0.0498427	0.0509988
#N/A	GIY-YIG nuclease family protein	0.0405999	-0.0299693	0.0107013	0.120966	0.0509044
PFL_4368	allantoicase	-0.0578699	-0.118178	-0.223457	-0.290744	0.0508828
PFL_3496	AMP-binding protein	-0.148725	-0.0113977	0.117603	0.0126164	0.0508022
PFL_1085	CoA pyrophosphatase	-0.0866669	-0.205206	-0.135396	-0.144316	0.0507806
PFL_0436	ATP-dependent protease ATPase subunit HslU	0.00174365	-0.391158	-0.0109128	-0.148777	0.0507685
PFL_5625	ABC transporter permease	-0.11414	0.00703834	-0.0292683	-0.24006	0.0506734
PFL_5535	DEAD/DEAH box helicase	-0.113011	0.0500426	0.0428349	0.19028	0.0506256
PFL_3076	carbohydrate kinase	-0.219387	0.00163073	-0.158047	-0.219278	0.0505227
PFL_3941	DUF3077 domain-containing protein	-0.0503293	-0.0857957	0.0783898	-0.0277914	0.0503586
PFL_4948	amidohydrolase	-0.0240659	0.0792059	0.173891	0.0268771	0.0502821
PFL_2192	hypothetical protein	0.196437	0.695784	0.304333	0.761317	0.0502203
PFL_4949	pyridoxal phosphate-dependent aminotransferase	0.0659226	0.0223602	-0.0370835	0.0401163	0.0501945
PFL_6047	cupin domain-containing protein	-0.180544	0.167751	0.351621	0.084767	0.0501504
PFL_0467	NAD(P)/FAD-dependent oxidoreductase	-0.244922	-0.19104	0.0958023	0.118958	0.0501397
PFL_0998	OprD family porin	-0.0512235	0.055906	0.0524973	0.0168545	0.0500944
PFL_4857	peroxiredoxin	0.0393792	0.057507	0.0608268	0.0618948	0.0499245
PFL_2930	type 1 glutamine amidotransferase domain-containing protein	-0.184595	0.0981165	0.0608969	-0.0101571	0.0498761
PFL_3196	response regulator	0.122845	0.0499498	0.0607726	0.0576003	0.0498608
PFL_5299	aminopeptidase P family protein	0.0391213	0.173557	0.117175	0.184948	0.0497659
PFL_0783	pesticin C-terminus-like muramidase	-0.0901592	0.124903	0.0917308	-0.00706429	0.0496337
PFL_4082	MacB family efflux pump subunit	0.0695206	0.0516177	0.202332	-0.0159115	0.0496212
PFL_5546	hypothetical protein	0.0566677	0.212387	0.0629549	0.146877	0.0494021
PFL_5351	YbdD/YjiX family protein	-0.0170539	-0.0697701	0.0871144	-0.0807141	0.0493808
PFL_4970	glycine zipper 2TM domain-containing protein	-0.0187045	0.127682	0.071684	0.100722	0.0493698
PFL_4585	PACE efflux transporter	0.2697	0.14955	-0.0316597	-0.047563	0.0493275
PFL_2029	2OG-Fe(II) oxygenase family protein	-0.0727967	0.149145	0.051896	0.0296469	0.0492919
PFL_3252	response regulator	-0.30072	0.192875	0.119801	0.24001	0.0492776
[truncated: 3,690 more rows]
